# Supplementary material for: In situ-formed tetrahedrally coordinated double-helical metal complexes for improved coordination-activated n-doping
Source: Nat Commun. 2022 Mar 8;13:1215. doi: 10.1038/s41467-022-28921-5 (PMC8904628; doi:10.1038/s41467-022-28921-5)
Supplement: Supplementary file 4 — Supplementary Data 1 [file 41467_2022_28921_MOESM4_ESM.zip]

Archive with 3 entries (2 files):
- Crystallographic data/Checkcif.zip
- Crystallographic data/Single Crystal Structures.zip
- Crystallographic data/
