# Supplementary material for: In situ-formed tetrahedrally coordinated double-helical metal complexes for improved coordination-activated n-doping
Source: Nat Commun. 2022 Mar 8;13:1215. doi: 10.1038/s41467-022-28921-5 (PMC8904628; doi:10.1038/s41467-022-28921-5)
Supplement: Supplementary file 5 — ChemDraw Files [file 41467_2022_28921_MOESM5_ESM.cdxml]

<?xml version="1.0" encoding="UTF-8" ?>
<!DOCTYPE CDXML SYSTEM "http://www.cambridgesoft.com/xml/cdxml.dtd" >
<CDXML
 CreationProgram="ChemDraw 19.1.1.21"
 Name="Chemical structures in the main text.cdxml"
 BoundingBox="45.64 35.34 214.76 511.22"
 WindowPosition="0 0"
 WindowSize="0 -1073741824"
 WindowIsZoomed="yes"
 FractionalWidths="yes"
 InterpretChemically="yes"
 ShowAtomQuery="yes"
 ShowAtomStereo="no"
 ShowAtomEnhancedStereo="yes"
 ShowAtomNumber="no"
 ShowResidueID="no"
 ShowBondQuery="yes"
 ShowBondRxn="yes"
 ShowBondStereo="no"
 ShowTerminalCarbonLabels="no"
 ShowNonTerminalCarbonLabels="no"
 HideImplicitHydrogens="no"
 LabelFont="3"
 LabelSize="10"
 LabelFace="1"
 CaptionFont="3"
 CaptionSize="10"
 CaptionFace="1"
 HashSpacing="2.50"
 MarginWidth="1.60"
 LineWidth="0.60"
 BoldWidth="2"
 BondLength="14.40"
 BondSpacing="18"
 ChainAngle="120"
 LabelJustification="Auto"
 CaptionJustification="Left"
 AminoAcidTermini="HOH"
 ShowSequenceTermini="yes"
 ShowSequenceBonds="yes"
 ShowSequenceUnlinkedBranches="no"
 ResidueWrapCount="40"
 ResidueBlockCount="10"
 ResidueZigZag="yes"
 NumberResidueBlocks="no"
 PrintMargins="36 36 36 36"
 ChemPropName=""
 ChemPropFormula="Chemical Formula: "
 ChemPropExactMass="Exact Mass: "
 ChemPropMolWt="Molecular Weight: "
 ChemPropMOverZ="m/z: "
 ChemPropAnalysis="Elemental Analysis: "
 ChemPropBoilingPt="Boiling Point: "
 ChemPropMeltingPt="Melting Point: "
 ChemPropCritTemp="Critical Temp: "
 ChemPropCritPres="Critical Pres: "
 ChemPropCritVol="Critical Vol: "
 ChemPropGibbs="Gibbs Energy: "
 ChemPropLogP="Log P: "
 ChemPropMR="MR: "
 ChemPropHenry="Henry&apos;s Law: "
 ChemPropEForm="Heat of Form: "
 ChemProptPSA="tPSA: "
 ChemPropCLogP="CLogP: "
 ChemPropCMR="CMR: "
 ChemPropLogS="LogS: "
 ChemPropPKa="pKa: "
 ChemPropID=""
 ChemPropFragmentLabel=""
 color="0"
 bgcolor="1"
 RxnAutonumberStart="1"
 RxnAutonumberConditions="no"
 RxnAutonumberStyle="Roman"
 RxnAutonumberFormat="(#)"
><colortable>
<color r="1" g="1" b="1"/>
<color r="0" g="0" b="0"/>
<color r="1" g="0" b="0"/>
<color r="1" g="1" b="0"/>
<color r="0" g="1" b="0"/>
<color r="0" g="1" b="1"/>
<color r="0" g="0" b="1"/>
<color r="1" g="0" b="1"/>
<color r="0.8588" g="0.2118" b="0.2471"/>
<color r="0.2118" g="0.4549" b="0.7255"/>
<color r="0.5020" g="0.5020" b="0.5020"/>
</colortable><fonttable>
<font id="3" charset="iso-8859-1" name="Arial"/>
</fonttable><page
 id="2538"
 BoundingBox="0 0 540 720"
 HeaderPosition="36"
 FooterPosition="36"
 PrintTrimMarks="yes"
 HeightPages="1"
 WidthPages="1"
><fragment
 id="500"
 BoundingBox="56.56 35.34 192.23 110.98"
 Z="116"
><n
 id="118"
 p="110.87 35.79"
 Z="102"
 color="10"
 MarginWidth="1.19"
 AS="N"
/><n
 id="120"
 p="105.49 45.16"
 Z="103"
 color="10"
 MarginWidth="1.19"
 AS="N"
/><n
 id="122"
 p="110.91 54.50"
 Z="104"
 color="10"
 MarginWidth="1.19"
 AS="N"
/><n
 id="124"
 p="121.71 54.48"
 Z="105"
 color="10"
 MarginWidth="1.19"
 AS="N"
/><n
 id="126"
 p="127.09 45.11"
 Z="106"
 color="10"
 MarginWidth="1.19"
 AS="N"
/><n
 id="128"
 p="121.67 35.77"
 Z="107"
 color="10"
 MarginWidth="1.19"
 AS="N"
/><n
 id="136"
 p="94.69 45.18"
 Z="114"
 color="11"
 MarginWidth="1.19"
 AS="N"
/><n
 id="504"
 p="89.27 35.84"
 Z="117"
 color="11"
 MarginWidth="1.19"
 AS="N"
/><n
 id="506"
 p="78.47 35.86"
 Z="118"
 color="11"
 MarginWidth="1.19"
 AS="N"
/><n
 id="508"
 p="73.09 45.22"
 Z="119"
 color="11"
 MarginWidth="1.19"
 AS="N"
/><n
 id="510"
 p="78.51 54.56"
 Z="120"
 color="11"
 MarginWidth="1.19"
 AS="N"
/><n
 id="512"
 p="89.31 54.54"
 Z="121"
 color="11"
 MarginWidth="1.19"
 Element="7"
 NumHydrogens="0"
 NeedsClean="yes"
 AS="N"
><t
 p="87.13 56.87"
 BoundingBox="87.13 51.85 91.48 56.87"
 color="11"
 LabelJustification="Left"
><s font="3" size="6" color="11" face="97">N</s></t></n><n
 id="533"
 p="62.29 45.24"
 Z="128"
 color="11"
 MarginWidth="1.19"
 AS="N"
/><n
 id="535"
 p="56.91 54.61"
 Z="129"
 color="11"
 MarginWidth="1.19"
 AS="N"
/><n
 id="537"
 p="62.33 63.95"
 Z="130"
 color="11"
 MarginWidth="1.19"
 AS="N"
/><n
 id="539"
 p="73.13 63.93"
 Z="131"
 color="11"
 MarginWidth="1.19"
 AS="N"
/><n
 id="546"
 p="56.94 73.31"
 Z="137"
 color="11"
 MarginWidth="1.19"
 AS="N"
/><n
 id="548"
 p="62.36 82.66"
 Z="138"
 color="11"
 MarginWidth="1.19"
 AS="N"
/><n
 id="550"
 p="73.16 82.63"
 Z="139"
 color="11"
 MarginWidth="1.19"
 AS="N"
/><n
 id="552"
 p="78.54 73.27"
 Z="140"
 color="11"
 MarginWidth="1.19"
 Element="7"
 NumHydrogens="0"
 NeedsClean="yes"
 AS="N"
><t
 p="76.37 75.59"
 BoundingBox="76.37 70.58 80.72 75.59"
 color="11"
 LabelJustification="Left"
><s font="3" size="6" color="11" face="97">N</s></t></n><n
 id="559"
 p="78.58 91.98"
 Z="146"
 color="11"
 MarginWidth="1.19"
 AS="N"
/><n
 id="561"
 p="73.20 101.34"
 Z="148"
 color="11"
 MarginWidth="1.19"
 AS="N"
/><n
 id="563"
 p="78.62 110.68"
 Z="149"
 color="11"
 MarginWidth="1.19"
 AS="N"
/><n
 id="565"
 p="89.42 110.66"
 Z="150"
 color="11"
 MarginWidth="1.19"
 AS="N"
/><n
 id="567"
 p="94.80 101.30"
 Z="151"
 color="11"
 MarginWidth="1.19"
 AS="N"
/><n
 id="569"
 p="89.38 91.95"
 Z="152"
 color="11"
 MarginWidth="1.19"
 AS="N"
/><n
 id="578"
 p="127.13 63.82"
 Z="159"
 color="11"
 MarginWidth="1.19"
 AS="N"
/><n
 id="580"
 p="121.74 73.18"
 Z="161"
 color="11"
 MarginWidth="1.19"
 AS="N"
/><n
 id="582"
 p="127.16 82.52"
 Z="162"
 color="11"
 MarginWidth="1.19"
 AS="N"
/><n
 id="584"
 p="137.96 82.50"
 Z="163"
 color="11"
 MarginWidth="1.19"
 AS="N"
/><n
 id="586"
 p="143.34 73.14"
 Z="164"
 color="11"
 MarginWidth="1.19"
 AS="N"
/><n
 id="588"
 p="137.93 63.80"
 Z="165"
 color="11"
 MarginWidth="1.19"
 Element="7"
 NumHydrogens="0"
 NeedsClean="yes"
 AS="N"
><t
 p="135.75 66.12"
 BoundingBox="135.75 61.11 140.10 66.12"
 color="11"
 LabelJustification="Left"
><s font="3" size="6" color="11" face="97">N</s></t></n><n
 id="622"
 p="143.38 91.85"
 Z="172"
 color="11"
 MarginWidth="1.19"
 AS="N"
/><n
 id="624"
 p="154.18 91.82"
 Z="173"
 color="11"
 MarginWidth="1.19"
 AS="N"
/><n
 id="626"
 p="159.56 82.46"
 Z="174"
 color="11"
 MarginWidth="1.19"
 AS="N"
/><n
 id="628"
 p="154.14 73.12"
 Z="175"
 color="11"
 MarginWidth="1.19"
 AS="N"
/><n
 id="635"
 p="170.36 82.44"
 Z="181"
 color="11"
 MarginWidth="1.19"
 AS="N"
/><n
 id="637"
 p="175.74 73.07"
 Z="182"
 color="11"
 MarginWidth="1.19"
 AS="N"
/><n
 id="639"
 p="170.33 63.73"
 Z="183"
 color="11"
 MarginWidth="1.19"
 AS="N"
/><n
 id="641"
 p="159.53 63.75"
 Z="184"
 color="11"
 MarginWidth="1.19"
 Element="7"
 NumHydrogens="0"
 NeedsClean="yes"
 AS="N"
><t
 p="157.35 66.08"
 BoundingBox="157.35 61.06 161.70 66.08"
 color="11"
 LabelJustification="Left"
><s font="3" size="6" color="11" face="97">N</s></t></n><n
 id="648"
 p="175.71 54.37"
 Z="190"
 color="11"
 MarginWidth="1.19"
 AS="N"
/><n
 id="650"
 p="186.51 54.35"
 Z="192"
 color="11"
 MarginWidth="1.19"
 AS="N"
/><n
 id="652"
 p="191.89 44.98"
 Z="193"
 color="11"
 MarginWidth="1.19"
 AS="N"
/><n
 id="654"
 p="186.47 35.64"
 Z="194"
 color="11"
 MarginWidth="1.19"
 AS="N"
/><n
 id="656"
 p="175.67 35.66"
 Z="195"
 color="11"
 MarginWidth="1.19"
 AS="N"
/><n
 id="658"
 p="170.29 45.03"
 Z="196"
 color="11"
 MarginWidth="1.19"
 AS="N"
/><b
 id="130"
 Z="108"
 color="10"
 HashSpacing="1.70"
 MarginWidth="1.19"
 LineWidth="0.60"
 BoldWidth="1.56"
 BondLength="10.80"
 B="118"
 E="120"
 BS="N"
/><b
 id="131"
 Z="109"
 color="10"
 HashSpacing="1.70"
 MarginWidth="1.19"
 LineWidth="0.60"
 BoldWidth="1.56"
 BondLength="10.80"
 B="120"
 E="122"
 Order="2"
 BS="N"
 BondCircularOrdering="130 137 0 132"
/><b
 id="132"
 Z="110"
 color="10"
 HashSpacing="1.70"
 MarginWidth="1.19"
 LineWidth="0.60"
 BoldWidth="1.56"
 BondLength="10.80"
 B="122"
 E="124"
 BS="N"
/><b
 id="133"
 Z="111"
 color="10"
 HashSpacing="1.70"
 MarginWidth="1.19"
 LineWidth="0.60"
 BoldWidth="1.56"
 BondLength="10.80"
 B="124"
 E="126"
 Order="2"
 BS="N"
 BondCircularOrdering="132 579 0 134"
/><b
 id="134"
 Z="112"
 color="10"
 HashSpacing="1.70"
 MarginWidth="1.19"
 LineWidth="0.60"
 BoldWidth="1.56"
 BondLength="10.80"
 B="126"
 E="128"
 BS="N"
/><b
 id="135"
 Z="113"
 color="10"
 HashSpacing="1.70"
 MarginWidth="1.19"
 LineWidth="0.60"
 BoldWidth="1.56"
 BondLength="10.80"
 B="128"
 E="118"
 Order="2"
 BS="N"
 BondCircularOrdering="134 0 0 130"
/><b
 id="137"
 Z="115"
 color="10"
 HashSpacing="1.70"
 MarginWidth="1.19"
 LineWidth="0.60"
 BoldWidth="1.56"
 BondLength="10.80"
 B="120"
 E="136"
 BS="N"
/><b
 id="514"
 Z="122"
 color="11"
 HashSpacing="1.70"
 MarginWidth="1.19"
 LineWidth="0.60"
 BoldWidth="1.56"
 BondLength="10.80"
 B="136"
 E="504"
 Order="2"
 BS="N"
 BondCircularOrdering="519 137 0 515"
/><b
 id="515"
 Z="123"
 color="11"
 HashSpacing="1.70"
 MarginWidth="1.19"
 LineWidth="0.60"
 BoldWidth="1.56"
 BondLength="10.80"
 B="504"
 E="506"
 BS="N"
/><b
 id="516"
 Z="124"
 color="11"
 HashSpacing="1.70"
 MarginWidth="1.19"
 LineWidth="0.60"
 BoldWidth="1.56"
 BondLength="10.80"
 B="506"
 E="508"
 Order="2"
 BS="N"
 BondCircularOrdering="515 0 541 517"
/><b
 id="517"
 Z="125"
 color="11"
 HashSpacing="1.70"
 MarginWidth="1.19"
 LineWidth="0.60"
 BoldWidth="1.56"
 BondLength="10.80"
 B="508"
 E="510"
 BS="N"
/><b
 id="518"
 Z="126"
 color="11"
 HashSpacing="1.70"
 MarginWidth="1.19"
 LineWidth="0.60"
 BoldWidth="1.56"
 BondLength="10.80"
 B="510"
 E="512"
 Order="2"
 BS="N"
 BondCircularOrdering="517 545 0 519"
/><b
 id="519"
 Z="127"
 color="11"
 HashSpacing="1.70"
 MarginWidth="1.19"
 LineWidth="0.60"
 BoldWidth="1.56"
 BondLength="10.80"
 B="512"
 E="136"
 BS="N"
/><b
 id="541"
 Z="132"
 color="11"
 HashSpacing="1.70"
 MarginWidth="1.19"
 LineWidth="0.60"
 BoldWidth="1.56"
 BondLength="10.80"
 B="508"
 E="533"
 BS="N"
/><b
 id="542"
 Z="133"
 color="11"
 HashSpacing="1.70"
 MarginWidth="1.19"
 LineWidth="0.60"
 BoldWidth="1.56"
 BondLength="10.80"
 B="533"
 E="535"
 Order="2"
 BS="N"
 BondCircularOrdering="541 0 0 543"
/><b
 id="543"
 Z="134"
 color="11"
 HashSpacing="1.70"
 MarginWidth="1.19"
 LineWidth="0.60"
 BoldWidth="1.56"
 BondLength="10.80"
 B="535"
 E="537"
 BS="N"
/><b
 id="544"
 Z="135"
 color="11"
 HashSpacing="1.70"
 MarginWidth="1.19"
 LineWidth="0.60"
 BoldWidth="1.56"
 BondLength="10.80"
 B="537"
 E="539"
 Order="2"
 BS="N"
 BondCircularOrdering="543 554 558 545"
/><b
 id="545"
 Z="136"
 color="11"
 HashSpacing="1.70"
 MarginWidth="1.19"
 LineWidth="0.60"
 BoldWidth="1.56"
 BondLength="10.80"
 B="539"
 E="510"
 BS="N"
/><b
 id="554"
 Z="141"
 color="11"
 HashSpacing="1.70"
 MarginWidth="1.19"
 LineWidth="0.60"
 BoldWidth="1.56"
 BondLength="10.80"
 B="537"
 E="546"
 BS="N"
/><b
 id="555"
 Z="142"
 color="11"
 HashSpacing="1.70"
 MarginWidth="1.19"
 LineWidth="0.60"
 BoldWidth="1.56"
 BondLength="10.80"
 B="546"
 E="548"
 Order="2"
 BS="N"
 BondCircularOrdering="554 0 0 556"
/><b
 id="556"
 Z="143"
 color="11"
 HashSpacing="1.70"
 MarginWidth="1.19"
 LineWidth="0.60"
 BoldWidth="1.56"
 BondLength="10.80"
 B="548"
 E="550"
 BS="N"
/><b
 id="557"
 Z="144"
 color="11"
 HashSpacing="1.70"
 MarginWidth="1.19"
 LineWidth="0.60"
 BoldWidth="1.56"
 BondLength="10.80"
 B="550"
 E="552"
 Order="2"
 BS="N"
 BondCircularOrdering="556 560 0 558"
/><b
 id="558"
 Z="145"
 color="11"
 HashSpacing="1.70"
 MarginWidth="1.19"
 LineWidth="0.60"
 BoldWidth="1.56"
 BondLength="10.80"
 B="552"
 E="539"
 BS="N"
/><b
 id="560"
 Z="147"
 color="11"
 HashSpacing="1.70"
 MarginWidth="1.19"
 LineWidth="0.60"
 BoldWidth="1.56"
 BondLength="10.80"
 B="550"
 E="559"
 BS="N"
/><b
 id="571"
 Z="153"
 color="11"
 HashSpacing="1.70"
 MarginWidth="1.19"
 LineWidth="0.60"
 BoldWidth="1.56"
 BondLength="10.80"
 B="559"
 E="561"
 Order="2"
 BS="N"
 BondCircularOrdering="576 560 0 572"
/><b
 id="572"
 Z="154"
 color="11"
 HashSpacing="1.70"
 MarginWidth="1.19"
 LineWidth="0.60"
 BoldWidth="1.56"
 BondLength="10.80"
 B="561"
 E="563"
 BS="N"
/><b
 id="573"
 Z="155"
 color="11"
 HashSpacing="1.70"
 MarginWidth="1.19"
 LineWidth="0.60"
 BoldWidth="1.56"
 BondLength="10.80"
 B="563"
 E="565"
 Order="2"
 BS="N"
 BondCircularOrdering="572 0 0 574"
/><b
 id="574"
 Z="156"
 color="11"
 HashSpacing="1.70"
 MarginWidth="1.19"
 LineWidth="0.60"
 BoldWidth="1.56"
 BondLength="10.80"
 B="565"
 E="567"
 BS="N"
/><b
 id="575"
 Z="157"
 color="11"
 HashSpacing="1.70"
 MarginWidth="1.19"
 LineWidth="0.60"
 BoldWidth="1.56"
 BondLength="10.80"
 B="567"
 E="569"
 Order="2"
 BS="N"
 BondCircularOrdering="574 0 0 576"
/><b
 id="576"
 Z="158"
 color="11"
 HashSpacing="1.70"
 MarginWidth="1.19"
 LineWidth="0.60"
 BoldWidth="1.56"
 BondLength="10.80"
 B="569"
 E="559"
 BS="N"
/><b
 id="579"
 Z="160"
 color="10"
 HashSpacing="1.70"
 MarginWidth="1.19"
 LineWidth="0.60"
 BoldWidth="1.56"
 BondLength="10.80"
 B="124"
 E="578"
 BS="N"
/><b
 id="590"
 Z="166"
 color="11"
 HashSpacing="1.70"
 MarginWidth="1.19"
 LineWidth="0.60"
 BoldWidth="1.56"
 BondLength="10.80"
 B="578"
 E="580"
 Order="2"
 BS="N"
 BondCircularOrdering="595 579 0 591"
/><b
 id="591"
 Z="167"
 color="11"
 HashSpacing="1.70"
 MarginWidth="1.19"
 LineWidth="0.60"
 BoldWidth="1.56"
 BondLength="10.80"
 B="580"
 E="582"
 BS="N"
/><b
 id="592"
 Z="168"
 color="11"
 HashSpacing="1.70"
 MarginWidth="1.19"
 LineWidth="0.60"
 BoldWidth="1.56"
 BondLength="10.80"
 B="582"
 E="584"
 Order="2"
 BS="N"
 BondCircularOrdering="591 0 630 593"
/><b
 id="593"
 Z="169"
 color="11"
 HashSpacing="1.70"
 MarginWidth="1.19"
 LineWidth="0.60"
 BoldWidth="1.56"
 BondLength="10.80"
 B="584"
 E="586"
 BS="N"
/><b
 id="594"
 Z="170"
 color="11"
 HashSpacing="1.70"
 MarginWidth="1.19"
 LineWidth="0.60"
 BoldWidth="1.56"
 BondLength="10.80"
 B="586"
 E="588"
 Order="2"
 BS="N"
 BondCircularOrdering="593 634 0 595"
/><b
 id="595"
 Z="171"
 color="11"
 HashSpacing="1.70"
 MarginWidth="1.19"
 LineWidth="0.60"
 BoldWidth="1.56"
 BondLength="10.80"
 B="588"
 E="578"
 BS="N"
/><b
 id="630"
 Z="176"
 color="11"
 HashSpacing="1.70"
 MarginWidth="1.19"
 LineWidth="0.60"
 BoldWidth="1.56"
 BondLength="10.80"
 B="584"
 E="622"
 BS="N"
/><b
 id="631"
 Z="177"
 color="11"
 HashSpacing="1.70"
 MarginWidth="1.19"
 LineWidth="0.60"
 BoldWidth="1.56"
 BondLength="10.80"
 B="622"
 E="624"
 Order="2"
 BS="N"
 BondCircularOrdering="630 0 0 632"
/><b
 id="632"
 Z="178"
 color="11"
 HashSpacing="1.70"
 MarginWidth="1.19"
 LineWidth="0.60"
 BoldWidth="1.56"
 BondLength="10.80"
 B="624"
 E="626"
 BS="N"
/><b
 id="633"
 Z="179"
 color="11"
 HashSpacing="1.70"
 MarginWidth="1.19"
 LineWidth="0.60"
 BoldWidth="1.56"
 BondLength="10.80"
 B="626"
 E="628"
 Order="2"
 BS="N"
 BondCircularOrdering="632 643 647 634"
/><b
 id="634"
 Z="180"
 color="11"
 HashSpacing="1.70"
 MarginWidth="1.19"
 LineWidth="0.60"
 BoldWidth="1.56"
 BondLength="10.80"
 B="628"
 E="586"
 BS="N"
/><b
 id="643"
 Z="185"
 color="11"
 HashSpacing="1.70"
 MarginWidth="1.19"
 LineWidth="0.60"
 BoldWidth="1.56"
 BondLength="10.80"
 B="626"
 E="635"
 BS="N"
/><b
 id="644"
 Z="186"
 color="11"
 HashSpacing="1.70"
 MarginWidth="1.19"
 LineWidth="0.60"
 BoldWidth="1.56"
 BondLength="10.80"
 B="635"
 E="637"
 Order="2"
 BS="N"
 BondCircularOrdering="643 0 0 645"
/><b
 id="645"
 Z="187"
 color="11"
 HashSpacing="1.70"
 MarginWidth="1.19"
 LineWidth="0.60"
 BoldWidth="1.56"
 BondLength="10.80"
 B="637"
 E="639"
 BS="N"
/><b
 id="646"
 Z="188"
 color="11"
 HashSpacing="1.70"
 MarginWidth="1.19"
 LineWidth="0.60"
 BoldWidth="1.56"
 BondLength="10.80"
 B="639"
 E="641"
 Order="2"
 BS="N"
 BondCircularOrdering="645 649 0 647"
/><b
 id="647"
 Z="189"
 color="11"
 HashSpacing="1.70"
 MarginWidth="1.19"
 LineWidth="0.60"
 BoldWidth="1.56"
 BondLength="10.80"
 B="641"
 E="628"
 BS="N"
/><b
 id="649"
 Z="191"
 color="11"
 HashSpacing="1.70"
 MarginWidth="1.19"
 LineWidth="0.60"
 BoldWidth="1.56"
 BondLength="10.80"
 B="639"
 E="648"
 BS="N"
/><b
 id="660"
 Z="197"
 color="11"
 HashSpacing="1.70"
 MarginWidth="1.19"
 LineWidth="0.60"
 BoldWidth="1.56"
 BondLength="10.80"
 B="648"
 E="650"
 Order="2"
 BS="N"
 BondCircularOrdering="665 649 0 661"
/><b
 id="661"
 Z="198"
 color="11"
 HashSpacing="1.70"
 MarginWidth="1.19"
 LineWidth="0.60"
 BoldWidth="1.56"
 BondLength="10.80"
 B="650"
 E="652"
 BS="N"
/><b
 id="662"
 Z="199"
 color="11"
 HashSpacing="1.70"
 MarginWidth="1.19"
 LineWidth="0.60"
 BoldWidth="1.56"
 BondLength="10.80"
 B="652"
 E="654"
 Order="2"
 BS="N"
 BondCircularOrdering="661 0 0 663"
/><b
 id="663"
 Z="200"
 color="11"
 HashSpacing="1.70"
 MarginWidth="1.19"
 LineWidth="0.60"
 BoldWidth="1.56"
 BondLength="10.80"
 B="654"
 E="656"
 BS="N"
/><b
 id="664"
 Z="201"
 color="11"
 HashSpacing="1.70"
 MarginWidth="1.19"
 LineWidth="0.60"
 BoldWidth="1.56"
 BondLength="10.80"
 B="656"
 E="658"
 Order="2"
 BS="N"
 BondCircularOrdering="663 0 0 665"
/><b
 id="665"
 Z="202"
 color="11"
 HashSpacing="1.70"
 MarginWidth="1.19"
 LineWidth="0.60"
 BoldWidth="1.56"
 BondLength="10.80"
 B="658"
 E="648"
 BS="N"
/></fragment><fragment
 id="671"
 BoundingBox="45.64 139.07 197.53 233.38"
 Z="306"
><n
 id="672"
 p="116.21 176.86"
 Z="304"
 color="10"
 MarginWidth="1.19"
 AS="N"
/><n
 id="673"
 p="110.79 186.20"
 Z="305"
 color="10"
 MarginWidth="1.19"
 AS="N"
/><n
 id="674"
 p="116.16 195.56"
 Z="307"
 color="10"
 MarginWidth="1.19"
 AS="N"
/><n
 id="675"
 p="126.96 195.59"
 Z="308"
 color="10"
 MarginWidth="1.19"
 AS="N"
/><n
 id="676"
 p="132.39 186.25"
 Z="309"
 color="10"
 MarginWidth="1.19"
 AS="N"
/><n
 id="677"
 p="127.01 176.88"
 Z="310"
 color="10"
 MarginWidth="1.19"
 AS="N"
/><n
 id="678"
 p="110.83 167.49"
 Z="317"
 color="11"
 MarginWidth="1.19"
 AS="N"
/><n
 id="679"
 p="132.34 204.95"
 Z="319"
 color="10"
 MarginWidth="1.19"
 AS="N"
/><n
 id="680"
 p="116.25 158.15"
 Z="321"
 color="11"
 MarginWidth="1.19"
 AS="N"
/><n
 id="681"
 p="110.87 148.79"
 Z="322"
 color="11"
 MarginWidth="1.19"
 AS="N"
/><n
 id="682"
 p="100.07 148.76"
 Z="323"
 color="11"
 MarginWidth="1.19"
 AS="N"
/><n
 id="683"
 p="94.65 158.10"
 Z="324"
 color="11"
 MarginWidth="1.19"
 AS="N"
/><n
 id="684"
 p="100.03 167.47"
 Z="325"
 color="11"
 MarginWidth="1.19"
 Element="7"
 NumHydrogens="0"
 NeedsClean="yes"
 AS="N"
><t
 p="97.85 169.79"
 BoundingBox="97.85 164.77 102.20 169.79"
 color="11"
 LabelJustification="Left"
><s font="3" size="6" color="11" face="1">N</s></t></n><n
 id="685"
 p="94.70 139.39"
 Z="332"
 color="11"
 MarginWidth="1.19"
 AS="N"
/><n
 id="686"
 p="83.90 139.37"
 Z="333"
 color="11"
 MarginWidth="1.19"
 AS="N"
/><n
 id="687"
 p="78.47 148.71"
 Z="334"
 color="11"
 MarginWidth="1.19"
 AS="N"
/><n
 id="688"
 p="83.85 158.08"
 Z="335"
 color="11"
 MarginWidth="1.19"
 AS="N"
/><n
 id="689"
 p="67.67 148.68"
 Z="341"
 color="11"
 MarginWidth="1.19"
 AS="N"
/><n
 id="690"
 p="62.25 158.02"
 Z="342"
 color="11"
 MarginWidth="1.19"
 AS="N"
/><n
 id="691"
 p="67.63 167.39"
 Z="343"
 color="11"
 MarginWidth="1.19"
 AS="N"
/><n
 id="692"
 p="78.43 167.42"
 Z="344"
 color="11"
 MarginWidth="1.19"
 Element="7"
 NumHydrogens="0"
 NeedsClean="yes"
 AS="N"
><t
 p="76.25 169.74"
 BoundingBox="76.25 164.72 80.60 169.74"
 color="11"
 LabelJustification="Left"
><s font="3" size="6" color="11" face="1">N</s></t></n><n
 id="693"
 p="143.14 204.98"
 xyz="143.14 204.98 0.10"
 Z="350"
 color="11"
 MarginWidth="1.19"
 Element="7"
 NumHydrogens="0"
 NeedsClean="yes"
 AS="N"
><t
 p="140.97 207.31"
 BoundingBox="140.97 202.29 145.32 207.31"
 color="11"
 LabelJustification="Left"
><s font="3" size="6" color="11" face="1">N</s></t></n><n
 id="694"
 p="148.52 214.35"
 xyz="148.52 214.35 0.10"
 Z="351"
 color="11"
 MarginWidth="1.19"
 AS="N"
/><n
 id="695"
 p="143.10 223.69"
 Z="352"
 color="11"
 MarginWidth="1.19"
 AS="N"
/><n
 id="696"
 p="132.30 223.66"
 xyz="132.30 223.66 -0.10"
 Z="353"
 color="11"
 MarginWidth="1.19"
 AS="N"
/><n
 id="697"
 p="126.92 214.29"
 xyz="126.92 214.29 -0.10"
 Z="354"
 color="11"
 MarginWidth="1.19"
 AS="N"
/><n
 id="698"
 p="159.32 214.37"
 xyz="159.32 214.37 0.21"
 Z="361"
 color="11"
 MarginWidth="1.19"
 AS="N"
/><n
 id="699"
 p="164.70 223.74"
 xyz="164.70 223.74 0.21"
 Z="362"
 color="11"
 MarginWidth="1.19"
 AS="N"
/><n
 id="700"
 p="159.28 233.08"
 xyz="159.28 233.08 0.10"
 Z="363"
 color="11"
 MarginWidth="1.19"
 AS="N"
/><n
 id="701"
 p="148.48 233.05"
 Z="364"
 color="11"
 MarginWidth="1.19"
 AS="N"
/><n
 id="702"
 p="164.74 205.03"
 xyz="164.74 205.03 0.31"
 Z="370"
 color="11"
 MarginWidth="1.19"
 Element="7"
 NumHydrogens="0"
 NeedsClean="yes"
 AS="N"
><t
 p="162.57 207.36"
 BoundingBox="162.57 202.34 166.92 207.36"
 color="11"
 LabelJustification="Left"
><s font="3" size="6" color="11" face="1">N</s></t></n><n
 id="703"
 p="175.54 205.06"
 xyz="175.54 205.06 0.42"
 Z="371"
 color="11"
 MarginWidth="1.19"
 AS="N"
/><n
 id="704"
 p="180.92 214.42"
 xyz="180.92 214.42 0.42"
 Z="372"
 color="11"
 MarginWidth="1.19"
 AS="N"
/><n
 id="705"
 p="175.50 223.76"
 xyz="175.50 223.76 0.31"
 Z="373"
 color="11"
 MarginWidth="1.19"
 AS="N"
/><n
 id="746"
 p="62.21 176.73"
 Z="379"
 color="11"
 MarginWidth="1.19"
 AS="N"
/><n
 id="748"
 p="51.41 176.70"
 Z="381"
 color="11"
 MarginWidth="1.19"
 AS="N"
/><n
 id="750"
 p="45.99 186.05"
 Z="382"
 color="11"
 MarginWidth="1.19"
 AS="N"
/><n
 id="752"
 p="51.36 195.41"
 Z="383"
 color="11"
 MarginWidth="1.19"
 AS="N"
/><n
 id="754"
 p="62.16 195.44"
 Z="384"
 color="11"
 MarginWidth="1.19"
 AS="N"
/><n
 id="756"
 p="67.59 186.10"
 Z="385"
 color="11"
 MarginWidth="1.19"
 AS="N"
/><n
 id="764"
 p="180.96 195.72"
 xyz="180.96 195.72 0.52"
 Z="392"
 color="11"
 MarginWidth="1.19"
 AS="N"
/><n
 id="766"
 p="175.58 186.35"
 xyz="175.58 186.35 0.52"
 Z="394"
 color="11"
 MarginWidth="1.19"
 AS="N"
/><n
 id="768"
 p="181.01 177.01"
 xyz="181.01 177.01 0.63"
 Z="395"
 color="11"
 MarginWidth="1.19"
 AS="N"
/><n
 id="770"
 p="191.81 177.04"
 xyz="191.81 177.04 0.73"
 Z="396"
 color="11"
 MarginWidth="1.19"
 AS="N"
/><n
 id="772"
 p="197.18 186.40"
 xyz="197.18 186.40 0.73"
 Z="397"
 color="11"
 MarginWidth="1.19"
 AS="N"
/><n
 id="774"
 p="191.76 195.74"
 xyz="191.76 195.74 0.63"
 Z="398"
 color="11"
 MarginWidth="1.19"
 AS="N"
/><b
 id="706"
 Z="311"
 color="10"
 HashSpacing="1.70"
 MarginWidth="1.19"
 LineWidth="0.60"
 BoldWidth="1.56"
 BondLength="10.80"
 B="672"
 E="673"
 Order="2"
 BS="N"
 BondCircularOrdering="711 712 0 707"
/><b
 id="707"
 Z="312"
 color="10"
 HashSpacing="1.70"
 MarginWidth="1.19"
 LineWidth="0.60"
 BoldWidth="1.56"
 BondLength="10.80"
 B="673"
 E="674"
 BS="N"
/><b
 id="708"
 Z="313"
 color="10"
 HashSpacing="1.70"
 MarginWidth="1.19"
 LineWidth="0.60"
 BoldWidth="1.56"
 BondLength="10.80"
 B="674"
 E="675"
 Order="2"
 BS="N"
 BondCircularOrdering="707 0 713 709"
/><b
 id="709"
 Z="314"
 color="10"
 HashSpacing="1.70"
 MarginWidth="1.19"
 LineWidth="0.60"
 BoldWidth="1.56"
 BondLength="10.80"
 B="675"
 E="676"
 BS="N"
/><b
 id="710"
 Z="315"
 color="10"
 HashSpacing="1.70"
 MarginWidth="1.19"
 LineWidth="0.60"
 BoldWidth="1.56"
 BondLength="10.80"
 B="676"
 E="677"
 Order="2"
 BS="N"
 BondCircularOrdering="709 0 0 711"
/><b
 id="711"
 Z="316"
 color="10"
 HashSpacing="1.70"
 MarginWidth="1.19"
 LineWidth="0.60"
 BoldWidth="1.56"
 BondLength="10.80"
 B="677"
 E="672"
 BS="N"
/><b
 id="712"
 Z="318"
 color="10"
 HashSpacing="1.70"
 MarginWidth="1.19"
 LineWidth="0.60"
 BoldWidth="1.56"
 BondLength="10.80"
 B="672"
 E="678"
 BS="N"
/><b
 id="713"
 Z="320"
 color="10"
 HashSpacing="1.70"
 MarginWidth="1.19"
 LineWidth="0.60"
 BoldWidth="1.56"
 BondLength="10.80"
 B="675"
 E="679"
 BS="N"
/><b
 id="714"
 Z="326"
 color="11"
 HashSpacing="1.70"
 MarginWidth="1.19"
 LineWidth="0.60"
 BoldWidth="1.56"
 BondLength="10.80"
 B="678"
 E="680"
 Order="2"
 BS="N"
 BondCircularOrdering="719 712 0 715"
/><b
 id="715"
 Z="327"
 color="11"
 HashSpacing="1.70"
 MarginWidth="1.19"
 LineWidth="0.60"
 BoldWidth="1.56"
 BondLength="10.80"
 B="680"
 E="681"
 BS="N"
/><b
 id="716"
 Z="328"
 color="11"
 HashSpacing="1.70"
 MarginWidth="1.19"
 LineWidth="0.60"
 BoldWidth="1.56"
 BondLength="10.80"
 B="681"
 E="682"
 Order="2"
 BS="N"
 BondCircularOrdering="715 0 720 717"
/><b
 id="717"
 Z="329"
 color="11"
 HashSpacing="1.70"
 MarginWidth="1.19"
 LineWidth="0.60"
 BoldWidth="1.56"
 BondLength="10.80"
 B="682"
 E="683"
 BS="N"
/><b
 id="718"
 Z="330"
 color="11"
 HashSpacing="1.70"
 MarginWidth="1.19"
 LineWidth="0.60"
 BoldWidth="1.56"
 BondLength="10.80"
 B="683"
 E="684"
 Order="2"
 BS="N"
 BondCircularOrdering="717 724 0 719"
/><b
 id="719"
 Z="331"
 color="11"
 HashSpacing="1.70"
 MarginWidth="1.19"
 LineWidth="0.60"
 BoldWidth="1.56"
 BondLength="10.80"
 B="684"
 E="678"
 BS="N"
/><b
 id="720"
 Z="336"
 color="11"
 HashSpacing="1.70"
 MarginWidth="1.19"
 LineWidth="0.60"
 BoldWidth="1.56"
 BondLength="10.80"
 B="682"
 E="685"
 BS="N"
/><b
 id="721"
 Z="337"
 color="11"
 HashSpacing="1.70"
 MarginWidth="1.19"
 LineWidth="0.60"
 BoldWidth="1.56"
 BondLength="10.80"
 B="685"
 E="686"
 Order="2"
 BS="N"
 BondCircularOrdering="720 0 0 722"
/><b
 id="722"
 Z="338"
 color="11"
 HashSpacing="1.70"
 MarginWidth="1.19"
 LineWidth="0.60"
 BoldWidth="1.56"
 BondLength="10.80"
 B="686"
 E="687"
 BS="N"
/><b
 id="723"
 Z="339"
 color="11"
 HashSpacing="1.70"
 MarginWidth="1.19"
 LineWidth="0.60"
 BoldWidth="1.56"
 BondLength="10.80"
 B="687"
 E="688"
 Order="2"
 BS="N"
 BondCircularOrdering="722 725 729 724"
/><b
 id="724"
 Z="340"
 color="11"
 HashSpacing="1.70"
 MarginWidth="1.19"
 LineWidth="0.60"
 BoldWidth="1.56"
 BondLength="10.80"
 B="688"
 E="683"
 BS="N"
/><b
 id="725"
 Z="345"
 color="11"
 HashSpacing="1.70"
 MarginWidth="1.19"
 LineWidth="0.60"
 BoldWidth="1.56"
 BondLength="10.80"
 B="687"
 E="689"
 BS="N"
/><b
 id="726"
 Z="346"
 color="11"
 HashSpacing="1.70"
 MarginWidth="1.19"
 LineWidth="0.60"
 BoldWidth="1.56"
 BondLength="10.80"
 B="689"
 E="690"
 Order="2"
 BS="N"
 BondCircularOrdering="725 0 0 727"
/><b
 id="727"
 Z="347"
 color="11"
 HashSpacing="1.70"
 MarginWidth="1.19"
 LineWidth="0.60"
 BoldWidth="1.56"
 BondLength="10.80"
 B="690"
 E="691"
 BS="N"
/><b
 id="728"
 Z="348"
 color="11"
 HashSpacing="1.70"
 MarginWidth="1.19"
 LineWidth="0.60"
 BoldWidth="1.56"
 BondLength="10.80"
 B="691"
 E="692"
 Order="2"
 BS="N"
 BondCircularOrdering="727 747 0 729"
/><b
 id="729"
 Z="349"
 color="11"
 HashSpacing="1.70"
 MarginWidth="1.19"
 LineWidth="0.60"
 BoldWidth="1.56"
 BondLength="10.80"
 B="692"
 E="688"
 BS="N"
/><b
 id="730"
 Z="355"
 color="11"
 HashSpacing="1.70"
 MarginWidth="1.19"
 LineWidth="0.60"
 BoldWidth="1.56"
 BondLength="10.80"
 B="679"
 E="693"
 Order="2"
 BS="N"
 BondCircularOrdering="713 735 731 0"
/><b
 id="731"
 Z="356"
 color="11"
 HashSpacing="1.70"
 MarginWidth="1.19"
 LineWidth="0.60"
 BoldWidth="1.56"
 BondLength="10.80"
 B="693"
 E="694"
 BS="N"
/><b
 id="732"
 Z="357"
 color="11"
 HashSpacing="1.70"
 MarginWidth="1.19"
 LineWidth="0.60"
 BoldWidth="1.56"
 BondLength="10.80"
 B="694"
 E="695"
 Order="2"
 BS="N"
 BondCircularOrdering="736 731 733 740"
/><b
 id="733"
 Z="358"
 color="11"
 HashSpacing="1.70"
 MarginWidth="1.19"
 LineWidth="0.60"
 BoldWidth="1.56"
 BondLength="10.80"
 B="695"
 E="696"
 BS="N"
/><b
 id="734"
 Z="359"
 color="11"
 HashSpacing="1.70"
 MarginWidth="1.19"
 LineWidth="0.60"
 BoldWidth="1.56"
 BondLength="10.80"
 B="696"
 E="697"
 Order="2"
 BS="N"
 BondCircularOrdering="0 733 735 0"
/><b
 id="735"
 Z="360"
 color="11"
 HashSpacing="1.70"
 MarginWidth="1.19"
 LineWidth="0.60"
 BoldWidth="1.56"
 BondLength="10.80"
 B="697"
 E="679"
 BS="N"
/><b
 id="736"
 Z="365"
 color="11"
 HashSpacing="1.70"
 MarginWidth="1.19"
 LineWidth="0.60"
 BoldWidth="1.56"
 BondLength="10.80"
 B="694"
 E="698"
 BS="N"
/><b
 id="737"
 Z="366"
 color="11"
 HashSpacing="1.70"
 MarginWidth="1.19"
 LineWidth="0.60"
 BoldWidth="1.56"
 BondLength="10.80"
 B="698"
 E="699"
 Order="2"
 BS="N"
 BondCircularOrdering="741 736 738 745"
/><b
 id="738"
 Z="367"
 color="11"
 HashSpacing="1.70"
 MarginWidth="1.19"
 LineWidth="0.60"
 BoldWidth="1.56"
 BondLength="10.80"
 B="699"
 E="700"
 BS="N"
/><b
 id="739"
 Z="368"
 color="11"
 HashSpacing="1.70"
 MarginWidth="1.19"
 LineWidth="0.60"
 BoldWidth="1.56"
 BondLength="10.80"
 B="700"
 E="701"
 Order="2"
 BS="N"
 BondCircularOrdering="0 738 740 0"
/><b
 id="740"
 Z="369"
 color="11"
 HashSpacing="1.70"
 MarginWidth="1.19"
 LineWidth="0.60"
 BoldWidth="1.56"
 BondLength="10.80"
 B="701"
 E="695"
 BS="N"
/><b
 id="741"
 Z="374"
 color="11"
 HashSpacing="1.70"
 MarginWidth="1.19"
 LineWidth="0.60"
 BoldWidth="1.56"
 BondLength="10.80"
 B="698"
 E="702"
 BS="N"
/><b
 id="742"
 Z="375"
 color="11"
 HashSpacing="1.70"
 MarginWidth="1.19"
 LineWidth="0.60"
 BoldWidth="1.56"
 BondLength="10.80"
 B="702"
 E="703"
 Order="2"
 BS="N"
 BondCircularOrdering="0 741 743 765"
/><b
 id="743"
 Z="376"
 color="11"
 HashSpacing="1.70"
 MarginWidth="1.19"
 LineWidth="0.60"
 BoldWidth="1.56"
 BondLength="10.80"
 B="703"
 E="704"
 BS="N"
/><b
 id="744"
 Z="377"
 color="11"
 HashSpacing="1.70"
 MarginWidth="1.19"
 LineWidth="0.60"
 BoldWidth="1.56"
 BondLength="10.80"
 B="704"
 E="705"
 Order="2"
 BS="N"
 BondCircularOrdering="0 743 745 0"
/><b
 id="745"
 Z="378"
 color="11"
 HashSpacing="1.70"
 MarginWidth="1.19"
 LineWidth="0.60"
 BoldWidth="1.56"
 BondLength="10.80"
 B="705"
 E="699"
 BS="N"
/><b
 id="747"
 Z="380"
 color="11"
 HashSpacing="1.70"
 MarginWidth="1.19"
 LineWidth="0.60"
 BoldWidth="1.56"
 BondLength="10.80"
 B="691"
 E="746"
 BS="N"
/><b
 id="758"
 Z="386"
 color="11"
 HashSpacing="1.70"
 MarginWidth="1.19"
 LineWidth="0.60"
 BoldWidth="1.56"
 BondLength="10.80"
 B="746"
 E="748"
 Order="2"
 BS="N"
 BondCircularOrdering="763 747 0 759"
/><b
 id="759"
 Z="387"
 color="11"
 HashSpacing="1.70"
 MarginWidth="1.19"
 LineWidth="0.60"
 BoldWidth="1.56"
 BondLength="10.80"
 B="748"
 E="750"
 BS="N"
/><b
 id="760"
 Z="388"
 color="11"
 HashSpacing="1.70"
 MarginWidth="1.19"
 LineWidth="0.60"
 BoldWidth="1.56"
 BondLength="10.80"
 B="750"
 E="752"
 Order="2"
 BS="N"
 BondCircularOrdering="759 0 0 761"
/><b
 id="761"
 Z="389"
 color="11"
 HashSpacing="1.70"
 MarginWidth="1.19"
 LineWidth="0.60"
 BoldWidth="1.56"
 BondLength="10.80"
 B="752"
 E="754"
 BS="N"
/><b
 id="762"
 Z="390"
 color="11"
 HashSpacing="1.70"
 MarginWidth="1.19"
 LineWidth="0.60"
 BoldWidth="1.56"
 BondLength="10.80"
 B="754"
 E="756"
 Order="2"
 BS="N"
 BondCircularOrdering="761 0 0 763"
/><b
 id="763"
 Z="391"
 color="11"
 HashSpacing="1.70"
 MarginWidth="1.19"
 LineWidth="0.60"
 BoldWidth="1.56"
 BondLength="10.80"
 B="756"
 E="746"
 BS="N"
/><b
 id="765"
 Z="393"
 color="11"
 HashSpacing="1.70"
 MarginWidth="1.19"
 LineWidth="0.60"
 BoldWidth="1.56"
 BondLength="10.80"
 B="703"
 E="764"
 BS="N"
/><b
 id="776"
 Z="399"
 color="11"
 HashSpacing="1.70"
 MarginWidth="1.19"
 LineWidth="0.60"
 BoldWidth="1.56"
 BondLength="10.80"
 B="764"
 E="766"
 Order="2"
 BS="N"
 BondCircularOrdering="765 781 777 0"
/><b
 id="777"
 Z="400"
 color="11"
 HashSpacing="1.70"
 MarginWidth="1.19"
 LineWidth="0.60"
 BoldWidth="1.56"
 BondLength="10.80"
 B="766"
 E="768"
 BS="N"
/><b
 id="778"
 Z="401"
 color="11"
 HashSpacing="1.70"
 MarginWidth="1.19"
 LineWidth="0.60"
 BoldWidth="1.56"
 BondLength="10.80"
 B="768"
 E="770"
 Order="2"
 BS="N"
 BondCircularOrdering="0 777 779 0"
/><b
 id="779"
 Z="402"
 color="11"
 HashSpacing="1.70"
 MarginWidth="1.19"
 LineWidth="0.60"
 BoldWidth="1.56"
 BondLength="10.80"
 B="770"
 E="772"
 BS="N"
/><b
 id="780"
 Z="403"
 color="11"
 HashSpacing="1.70"
 MarginWidth="1.19"
 LineWidth="0.60"
 BoldWidth="1.56"
 BondLength="10.80"
 B="772"
 E="774"
 Order="2"
 BS="N"
 BondCircularOrdering="0 779 781 0"
/><b
 id="781"
 Z="404"
 color="11"
 HashSpacing="1.70"
 MarginWidth="1.19"
 LineWidth="0.60"
 BoldWidth="1.56"
 BondLength="10.80"
 B="774"
 E="764"
 BS="N"
/></fragment><fragment
 id="996"
 BoundingBox="59.71 268.48 211.31 362.34"
 Z="510"
><n
 id="997"
 p="130.21 306.08"
 Z="508"
 color="10"
 MarginWidth="1.19"
 AS="N"
/><n
 id="998"
 p="124.85 315.46"
 Z="509"
 color="10"
 MarginWidth="1.19"
 AS="N"
/><n
 id="999"
 p="130.30 324.79"
 Z="511"
 color="10"
 MarginWidth="1.19"
 AS="N"
/><n
 id="1000"
 p="141.10 324.74"
 Z="512"
 color="10"
 MarginWidth="1.19"
 AS="N"
/><n
 id="1001"
 p="146.45 315.36"
 Z="513"
 color="10"
 MarginWidth="1.19"
 AS="N"
/><n
 id="1002"
 p="141.01 306.03"
 Z="514"
 color="10"
 MarginWidth="1.19"
 AS="N"
/><n
 id="1003"
 p="124.76 296.76"
 Z="521"
 color="10"
 MarginWidth="1.19"
 AS="N"
/><n
 id="1004"
 p="146.54 334.06"
 Z="523"
 color="10"
 MarginWidth="1.19"
 AS="N"
/><n
 id="1005"
 p="130.11 287.38"
 Z="525"
 color="10"
 MarginWidth="1.19"
 AS="N"
/><n
 id="1006"
 p="124.67 278.05"
 Z="526"
 color="10"
 MarginWidth="1.19"
 AS="N"
/><n
 id="1007"
 p="113.87 278.10"
 Z="527"
 color="10"
 MarginWidth="1.19"
 AS="N"
/><n
 id="1008"
 p="108.51 287.48"
 Z="528"
 color="10"
 MarginWidth="1.19"
 AS="N"
/><n
 id="1009"
 p="113.96 296.81"
 Z="529"
 color="10"
 MarginWidth="1.19"
 Element="7"
 NumHydrogens="0"
 NeedsClean="yes"
 AS="N"
><t
 p="111.78 299.13"
 BoundingBox="111.78 294.12 116.13 299.13"
 color="10"
 LabelJustification="Left"
><s font="3" size="6" color="10" face="1">N</s></t></n><n
 id="1010"
 p="108.42 268.78"
 Z="536"
 color="10"
 MarginWidth="1.19"
 AS="N"
/><n
 id="1011"
 p="97.62 268.83"
 Z="537"
 color="10"
 MarginWidth="1.19"
 AS="N"
/><n
 id="1012"
 p="92.27 278.21"
 Z="538"
 color="10"
 MarginWidth="1.19"
 AS="N"
/><n
 id="1013"
 p="97.71 287.54"
 Z="539"
 color="10"
 MarginWidth="1.19"
 AS="N"
/><n
 id="1014"
 p="81.47 278.26"
 Z="545"
 color="10"
 MarginWidth="1.19"
 AS="N"
/><n
 id="1015"
 p="76.11 287.64"
 Z="546"
 color="10"
 MarginWidth="1.19"
 AS="N"
/><n
 id="1016"
 p="81.56 296.97"
 Z="547"
 color="10"
 MarginWidth="1.19"
 AS="N"
/><n
 id="1017"
 p="92.36 296.92"
 Z="548"
 color="10"
 MarginWidth="1.19"
 Element="7"
 NumHydrogens="0"
 NeedsClean="yes"
 AS="N"
><t
 p="90.18 299.24"
 BoundingBox="90.18 294.22 94.53 299.24"
 color="10"
 LabelJustification="Left"
><s font="3" size="6" color="10" face="1">N</s></t></n><n
 id="1018"
 p="157.34 334.01"
 xyz="157.34 334.01 0.10"
 Z="554"
 color="10"
 Warning="An atom in this label has an invalid valence."
 MarginWidth="1.19"
 Element="7"
 NumHydrogens="0"
 NeedsClean="yes"
 AS="N"
><t
 p="155.17 336.33"
 BoundingBox="155.17 331.32 159.52 336.33"
 color="10"
 LabelJustification="Left"
><s font="3" size="6" color="10" face="1">N</s></t></n><n
 id="1019"
 p="162.79 343.34"
 xyz="162.79 343.34 0.10"
 Z="555"
 color="10"
 MarginWidth="1.19"
 AS="N"
/><n
 id="1020"
 p="157.44 352.72"
 Z="556"
 color="10"
 MarginWidth="1.19"
 AS="N"
/><n
 id="1021"
 p="146.64 352.77"
 xyz="146.64 352.77 -0.10"
 Z="557"
 color="10"
 MarginWidth="1.19"
 AS="N"
/><n
 id="1022"
 p="141.19 343.44"
 xyz="141.19 343.44 -0.10"
 Z="558"
 color="10"
 MarginWidth="1.19"
 AS="N"
/><n
 id="1023"
 p="173.59 343.28"
 xyz="173.59 343.28 0.21"
 Z="565"
 color="10"
 MarginWidth="1.19"
 AS="N"
/><n
 id="1024"
 p="179.04 352.61"
 xyz="179.04 352.61 0.21"
 Z="566"
 color="10"
 MarginWidth="1.19"
 AS="N"
/><n
 id="1025"
 p="173.68 361.99"
 xyz="173.68 361.99 0.10"
 Z="567"
 color="10"
 MarginWidth="1.19"
 AS="N"
/><n
 id="1026"
 p="162.88 362.04"
 Z="568"
 color="10"
 MarginWidth="1.19"
 AS="N"
/><n
 id="1027"
 p="178.94 333.90"
 xyz="178.94 333.90 0.31"
 Z="574"
 color="10"
 Warning="An atom in this label has an invalid valence."
 MarginWidth="1.19"
 Element="7"
 NumHydrogens="0"
 NeedsClean="yes"
 AS="N"
><t
 p="176.77 336.23"
 BoundingBox="176.77 331.21 181.12 336.23"
 color="10"
 LabelJustification="Left"
><s font="3" size="6" color="10" face="1">N</s></t></n><n
 id="1028"
 p="189.74 333.85"
 xyz="189.74 333.85 0.42"
 Z="575"
 color="10"
 MarginWidth="1.19"
 AS="N"
/><n
 id="1029"
 p="195.19 343.18"
 xyz="195.19 343.18 0.42"
 Z="576"
 color="10"
 MarginWidth="1.19"
 AS="N"
/><n
 id="1030"
 p="189.84 352.56"
 xyz="189.84 352.56 0.31"
 Z="577"
 color="10"
 MarginWidth="1.19"
 AS="N"
/><n
 id="1031"
 p="76.20 306.35"
 Z="583"
 color="10"
 MarginWidth="1.19"
 AS="N"
/><n
 id="1032"
 p="65.40 306.40"
 Z="585"
 color="10"
 MarginWidth="1.19"
 AS="N"
/><n
 id="1033"
 p="60.05 315.78"
 Z="586"
 color="10"
 MarginWidth="1.19"
 AS="N"
/><n
 id="1034"
 p="65.50 325.11"
 Z="587"
 color="10"
 MarginWidth="1.19"
 AS="N"
/><n
 id="1035"
 p="76.30 325.05"
 Z="588"
 color="10"
 MarginWidth="1.19"
 AS="N"
/><n
 id="1036"
 p="81.65 315.67"
 Z="589"
 color="10"
 MarginWidth="1.19"
 AS="N"
/><n
 id="1037"
 p="195.10 324.47"
 xyz="195.10 324.47 0.52"
 Z="596"
 color="10"
 MarginWidth="1.19"
 AS="N"
/><n
 id="1038"
 p="190.48 315.67"
 xyz="190.48 315.67 4.75"
 Z="598"
 color="10"
 MarginWidth="1.19"
 AS="N"
/><n
 id="1039"
 p="195.84 306.29"
 xyz="195.84 306.29 4.85"
 Z="599"
 color="10"
 MarginWidth="1.19"
 AS="N"
/><n
 id="1040"
 p="205.80 305.71"
 xyz="205.80 305.71 0.73"
 Z="600"
 color="10"
 MarginWidth="1.19"
 AS="N"
/><n
 id="1041"
 p="210.42 314.52"
 xyz="210.42 314.52 -3.49"
 Z="601"
 color="10"
 MarginWidth="1.19"
 AS="N"
/><n
 id="1042"
 p="205.06 323.90"
 xyz="205.06 323.90 -3.59"
 Z="602"
 color="10"
 MarginWidth="1.19"
 AS="N"
/><n
 id="2458"
 p="166.31 314.67"
 Z="1035"
 MarginWidth="1.19"
 Element="47"
 NumHydrogens="0"
 Charge="1"
 NeedsClean="yes"
 AS="N"
><t
 p="164.28 316.99"
 BoundingBox="164.28 311.22 174.93 318.24"
 LabelJustification="Left"
 LabelAlignment="Left"
><s font="3" size="6" color="0" face="1">Ag</s><s font="3" size="6" color="0" face="65">+</s></t></n><b
 id="1043"
 Z="515"
 color="10"
 HashSpacing="1.70"
 MarginWidth="1.19"
 LineWidth="0.60"
 BoldWidth="1.56"
 BondLength="10.80"
 B="997"
 E="998"
 Order="2"
 BS="N"
 BondCircularOrdering="1048 1049 0 1044"
/><b
 id="1044"
 Z="516"
 color="10"
 HashSpacing="1.70"
 MarginWidth="1.19"
 LineWidth="0.60"
 BoldWidth="1.56"
 BondLength="10.80"
 B="998"
 E="999"
 BS="N"
/><b
 id="1045"
 Z="517"
 color="10"
 HashSpacing="1.70"
 MarginWidth="1.19"
 LineWidth="0.60"
 BoldWidth="1.56"
 BondLength="10.80"
 B="999"
 E="1000"
 Order="2"
 BS="N"
 BondCircularOrdering="1044 0 1050 1046"
/><b
 id="1046"
 Z="518"
 color="10"
 HashSpacing="1.70"
 MarginWidth="1.19"
 LineWidth="0.60"
 BoldWidth="1.56"
 BondLength="10.80"
 B="1000"
 E="1001"
 BS="N"
/><b
 id="1047"
 Z="519"
 color="10"
 HashSpacing="1.70"
 MarginWidth="1.19"
 LineWidth="0.60"
 BoldWidth="1.56"
 BondLength="10.80"
 B="1001"
 E="1002"
 Order="2"
 BS="N"
 BondCircularOrdering="1046 0 0 1048"
/><b
 id="1048"
 Z="520"
 color="10"
 HashSpacing="1.70"
 MarginWidth="1.19"
 LineWidth="0.60"
 BoldWidth="1.56"
 BondLength="10.80"
 B="1002"
 E="997"
 BS="N"
/><b
 id="1049"
 Z="522"
 color="10"
 HashSpacing="1.70"
 MarginWidth="1.19"
 LineWidth="0.60"
 BoldWidth="1.56"
 BondLength="10.80"
 B="997"
 E="1003"
 BS="N"
/><b
 id="1050"
 Z="524"
 color="10"
 HashSpacing="1.70"
 MarginWidth="1.19"
 LineWidth="0.60"
 BoldWidth="1.56"
 BondLength="10.80"
 B="1000"
 E="1004"
 BS="N"
/><b
 id="1051"
 Z="530"
 color="10"
 HashSpacing="1.70"
 MarginWidth="1.19"
 LineWidth="0.60"
 BoldWidth="1.56"
 BondLength="10.80"
 B="1003"
 E="1005"
 Order="2"
 BS="N"
 BondCircularOrdering="1056 1049 0 1052"
/><b
 id="1052"
 Z="531"
 color="10"
 HashSpacing="1.70"
 MarginWidth="1.19"
 LineWidth="0.60"
 BoldWidth="1.56"
 BondLength="10.80"
 B="1005"
 E="1006"
 BS="N"
/><b
 id="1053"
 Z="532"
 color="10"
 HashSpacing="1.70"
 MarginWidth="1.19"
 LineWidth="0.60"
 BoldWidth="1.56"
 BondLength="10.80"
 B="1006"
 E="1007"
 Order="2"
 BS="N"
 BondCircularOrdering="1052 0 1057 1054"
/><b
 id="1054"
 Z="533"
 color="10"
 HashSpacing="1.70"
 MarginWidth="1.19"
 LineWidth="0.60"
 BoldWidth="1.56"
 BondLength="10.80"
 B="1007"
 E="1008"
 BS="N"
/><b
 id="1055"
 Z="534"
 color="10"
 HashSpacing="1.70"
 MarginWidth="1.19"
 LineWidth="0.60"
 BoldWidth="1.56"
 BondLength="10.80"
 B="1008"
 E="1009"
 Order="2"
 BS="N"
 BondCircularOrdering="1054 1061 0 1056"
/><b
 id="1056"
 Z="535"
 color="10"
 HashSpacing="1.70"
 MarginWidth="1.19"
 LineWidth="0.60"
 BoldWidth="1.56"
 BondLength="10.80"
 B="1009"
 E="1003"
 BS="N"
/><b
 id="1057"
 Z="540"
 color="10"
 HashSpacing="1.70"
 MarginWidth="1.19"
 LineWidth="0.60"
 BoldWidth="1.56"
 BondLength="10.80"
 B="1007"
 E="1010"
 BS="N"
/><b
 id="1058"
 Z="541"
 color="10"
 HashSpacing="1.70"
 MarginWidth="1.19"
 LineWidth="0.60"
 BoldWidth="1.56"
 BondLength="10.80"
 B="1010"
 E="1011"
 Order="2"
 BS="N"
 BondCircularOrdering="1057 0 0 1059"
/><b
 id="1059"
 Z="542"
 color="10"
 HashSpacing="1.70"
 MarginWidth="1.19"
 LineWidth="0.60"
 BoldWidth="1.56"
 BondLength="10.80"
 B="1011"
 E="1012"
 BS="N"
/><b
 id="1060"
 Z="543"
 color="10"
 HashSpacing="1.70"
 MarginWidth="1.19"
 LineWidth="0.60"
 BoldWidth="1.56"
 BondLength="10.80"
 B="1012"
 E="1013"
 Order="2"
 BS="N"
 BondCircularOrdering="1059 1062 1066 1061"
/><b
 id="1061"
 Z="544"
 color="10"
 HashSpacing="1.70"
 MarginWidth="1.19"
 LineWidth="0.60"
 BoldWidth="1.56"
 BondLength="10.80"
 B="1013"
 E="1008"
 BS="N"
/><b
 id="1062"
 Z="549"
 color="10"
 HashSpacing="1.70"
 MarginWidth="1.19"
 LineWidth="0.60"
 BoldWidth="1.56"
 BondLength="10.80"
 B="1012"
 E="1014"
 BS="N"
/><b
 id="1063"
 Z="550"
 color="10"
 HashSpacing="1.70"
 MarginWidth="1.19"
 LineWidth="0.60"
 BoldWidth="1.56"
 BondLength="10.80"
 B="1014"
 E="1015"
 Order="2"
 BS="N"
 BondCircularOrdering="1062 0 0 1064"
/><b
 id="1064"
 Z="551"
 color="10"
 HashSpacing="1.70"
 MarginWidth="1.19"
 LineWidth="0.60"
 BoldWidth="1.56"
 BondLength="10.80"
 B="1015"
 E="1016"
 BS="N"
/><b
 id="1065"
 Z="552"
 color="10"
 HashSpacing="1.70"
 MarginWidth="1.19"
 LineWidth="0.60"
 BoldWidth="1.56"
 BondLength="10.80"
 B="1016"
 E="1017"
 Order="2"
 BS="N"
 BondCircularOrdering="1064 1083 0 1066"
/><b
 id="1066"
 Z="553"
 color="10"
 HashSpacing="1.70"
 MarginWidth="1.19"
 LineWidth="0.60"
 BoldWidth="1.56"
 BondLength="10.80"
 B="1017"
 E="1013"
 BS="N"
/><b
 id="1067"
 Z="559"
 color="10"
 HashSpacing="1.70"
 MarginWidth="1.19"
 LineWidth="0.60"
 BoldWidth="1.56"
 BondLength="10.80"
 B="1004"
 E="1018"
 Order="2"
 BS="N"
 BondCircularOrdering="1050 1072 1068 2532"
/><b
 id="1068"
 Z="560"
 color="10"
 HashSpacing="1.70"
 MarginWidth="1.19"
 LineWidth="0.60"
 BoldWidth="1.56"
 BondLength="10.80"
 B="1018"
 E="1019"
 BS="N"
/><b
 id="1069"
 Z="561"
 color="10"
 HashSpacing="1.70"
 MarginWidth="1.19"
 LineWidth="0.60"
 BoldWidth="1.56"
 BondLength="10.80"
 B="1019"
 E="1020"
 Order="2"
 BS="N"
 BondCircularOrdering="1073 1068 1070 1077"
/><b
 id="1070"
 Z="562"
 color="10"
 HashSpacing="1.70"
 MarginWidth="1.19"
 LineWidth="0.60"
 BoldWidth="1.56"
 BondLength="10.80"
 B="1020"
 E="1021"
 BS="N"
/><b
 id="1071"
 Z="563"
 color="10"
 HashSpacing="1.70"
 MarginWidth="1.19"
 LineWidth="0.60"
 BoldWidth="1.56"
 BondLength="10.80"
 B="1021"
 E="1022"
 Order="2"
 BS="N"
 BondCircularOrdering="0 1070 1072 0"
/><b
 id="1072"
 Z="564"
 color="10"
 HashSpacing="1.70"
 MarginWidth="1.19"
 LineWidth="0.60"
 BoldWidth="1.56"
 BondLength="10.80"
 B="1022"
 E="1004"
 BS="N"
/><b
 id="1073"
 Z="569"
 color="10"
 HashSpacing="1.70"
 MarginWidth="1.19"
 LineWidth="0.60"
 BoldWidth="1.56"
 BondLength="10.80"
 B="1019"
 E="1023"
 BS="N"
/><b
 id="1074"
 Z="570"
 color="10"
 HashSpacing="1.70"
 MarginWidth="1.19"
 LineWidth="0.60"
 BoldWidth="1.56"
 BondLength="10.80"
 B="1023"
 E="1024"
 Order="2"
 BS="N"
 BondCircularOrdering="1078 1073 1075 1082"
/><b
 id="1075"
 Z="571"
 color="10"
 HashSpacing="1.70"
 MarginWidth="1.19"
 LineWidth="0.60"
 BoldWidth="1.56"
 BondLength="10.80"
 B="1024"
 E="1025"
 BS="N"
/><b
 id="1076"
 Z="572"
 color="10"
 HashSpacing="1.70"
 MarginWidth="1.19"
 LineWidth="0.60"
 BoldWidth="1.56"
 BondLength="10.80"
 B="1025"
 E="1026"
 Order="2"
 BS="N"
 BondCircularOrdering="0 1075 1077 0"
/><b
 id="1077"
 Z="573"
 color="10"
 HashSpacing="1.70"
 MarginWidth="1.19"
 LineWidth="0.60"
 BoldWidth="1.56"
 BondLength="10.80"
 B="1026"
 E="1020"
 BS="N"
/><b
 id="1078"
 Z="578"
 color="10"
 HashSpacing="1.70"
 MarginWidth="1.19"
 LineWidth="0.60"
 BoldWidth="1.56"
 BondLength="10.80"
 B="1023"
 E="1027"
 BS="N"
/><b
 id="1079"
 Z="579"
 color="10"
 HashSpacing="1.70"
 MarginWidth="1.19"
 LineWidth="0.60"
 BoldWidth="1.56"
 BondLength="10.80"
 B="1027"
 E="1028"
 Order="2"
 BS="N"
 BondCircularOrdering="2536 1078 1080 1090"
/><b
 id="1080"
 Z="580"
 color="10"
 HashSpacing="1.70"
 MarginWidth="1.19"
 LineWidth="0.60"
 BoldWidth="1.56"
 BondLength="10.80"
 B="1028"
 E="1029"
 BS="N"
/><b
 id="1081"
 Z="581"
 color="10"
 HashSpacing="1.70"
 MarginWidth="1.19"
 LineWidth="0.60"
 BoldWidth="1.56"
 BondLength="10.80"
 B="1029"
 E="1030"
 Order="2"
 BS="N"
 BondCircularOrdering="0 1080 1082 0"
/><b
 id="1082"
 Z="582"
 color="10"
 HashSpacing="1.70"
 MarginWidth="1.19"
 LineWidth="0.60"
 BoldWidth="1.56"
 BondLength="10.80"
 B="1030"
 E="1024"
 BS="N"
/><b
 id="1083"
 Z="584"
 color="10"
 HashSpacing="1.70"
 MarginWidth="1.19"
 LineWidth="0.60"
 BoldWidth="1.56"
 BondLength="10.80"
 B="1016"
 E="1031"
 BS="N"
/><b
 id="1084"
 Z="590"
 color="10"
 HashSpacing="1.70"
 MarginWidth="1.19"
 LineWidth="0.60"
 BoldWidth="1.56"
 BondLength="10.80"
 B="1031"
 E="1032"
 Order="2"
 BS="N"
 BondCircularOrdering="1089 1083 0 1085"
/><b
 id="1085"
 Z="591"
 color="10"
 HashSpacing="1.70"
 MarginWidth="1.19"
 LineWidth="0.60"
 BoldWidth="1.56"
 BondLength="10.80"
 B="1032"
 E="1033"
 BS="N"
/><b
 id="1086"
 Z="592"
 color="10"
 HashSpacing="1.70"
 MarginWidth="1.19"
 LineWidth="0.60"
 BoldWidth="1.56"
 BondLength="10.80"
 B="1033"
 E="1034"
 Order="2"
 BS="N"
 BondCircularOrdering="1085 0 0 1087"
/><b
 id="1087"
 Z="593"
 color="10"
 HashSpacing="1.70"
 MarginWidth="1.19"
 LineWidth="0.60"
 BoldWidth="1.56"
 BondLength="10.80"
 B="1034"
 E="1035"
 BS="N"
/><b
 id="1088"
 Z="594"
 color="10"
 HashSpacing="1.70"
 MarginWidth="1.19"
 LineWidth="0.60"
 BoldWidth="1.56"
 BondLength="10.80"
 B="1035"
 E="1036"
 Order="2"
 BS="N"
 BondCircularOrdering="1087 0 0 1089"
/><b
 id="1089"
 Z="595"
 color="10"
 HashSpacing="1.70"
 MarginWidth="1.19"
 LineWidth="0.60"
 BoldWidth="1.56"
 BondLength="10.80"
 B="1036"
 E="1031"
 BS="N"
/><b
 id="1090"
 Z="597"
 color="10"
 HashSpacing="1.70"
 MarginWidth="1.19"
 LineWidth="0.60"
 BoldWidth="1.56"
 BondLength="10.80"
 B="1028"
 E="1037"
 BS="N"
/><b
 id="1091"
 Z="603"
 color="10"
 HashSpacing="1.70"
 MarginWidth="1.19"
 LineWidth="0.60"
 BoldWidth="1.56"
 BondLength="10.80"
 B="1037"
 E="1038"
 Order="2"
 BS="N"
 BondCircularOrdering="1090 1096 1092 0"
/><b
 id="1092"
 Z="604"
 color="10"
 HashSpacing="1.70"
 MarginWidth="1.19"
 LineWidth="0.60"
 BoldWidth="1.56"
 BondLength="10.80"
 B="1038"
 E="1039"
 BS="N"
/><b
 id="1093"
 Z="605"
 color="10"
 HashSpacing="1.70"
 MarginWidth="1.19"
 LineWidth="0.60"
 BoldWidth="1.56"
 BondLength="10.80"
 B="1039"
 E="1040"
 Order="2"
 BS="N"
 BondCircularOrdering="0 1092 1094 0"
/><b
 id="1094"
 Z="606"
 color="10"
 HashSpacing="1.70"
 MarginWidth="1.19"
 LineWidth="0.60"
 BoldWidth="1.56"
 BondLength="10.80"
 B="1040"
 E="1041"
 Display="Bold"
 BS="N"
/><b
 id="1095"
 Z="607"
 color="10"
 HashSpacing="1.70"
 MarginWidth="1.19"
 LineWidth="0.60"
 BoldWidth="1.56"
 BondLength="10.80"
 B="1041"
 E="1042"
 Order="2"
 Display="Bold"
 BS="N"
 BondCircularOrdering="0 1094 1096 0"
/><b
 id="1096"
 Z="608"
 color="10"
 HashSpacing="1.70"
 MarginWidth="1.19"
 LineWidth="0.60"
 BoldWidth="1.56"
 BondLength="10.80"
 B="1042"
 E="1037"
 Display="Bold"
 BS="N"
/><b
 id="2532"
 Z="1109"
 color="10"
 B="1018"
 E="2458"
 BS="N"
/><b
 id="2536"
 Z="1113"
 color="10"
 B="2458"
 E="1027"
 BS="N"
 BeginAttach="1"
/></fragment><fragment
 id="2243"
 BoundingBox="65.22 397.37 214.76 511.22"
 Z="817"
><n
 id="2244"
 p="110.41 490.17"
 Z="818"
 color="10"
 MarginWidth="1.19"
 AS="N"
/><n
 id="2245"
 p="103.21 497.96"
 Z="819"
 color="10"
 MarginWidth="1.19"
 AS="N"
/><n
 id="2246"
 p="95.86 496.63"
 Z="820"
 color="10"
 MarginWidth="1.19"
 AS="N"
/><n
 id="2247"
 p="95.71 487.51"
 Z="821"
 color="10"
 MarginWidth="1.19"
 AS="N"
/><n
 id="2248"
 p="102.91 479.72"
 Z="822"
 color="10"
 Warning="An atom in this label has an invalid valence."
 MarginWidth="1.19"
 Element="7"
 NumHydrogens="0"
 NeedsClean="yes"
 AS="N"
><t
 p="100.73 482.04"
 BoundingBox="100.73 477.03 105.08 482.04"
 color="10"
 LabelJustification="Left"
><s font="3" size="6" color="10" face="97">N</s></t></n><n
 id="2249"
 p="110.26 481.05"
 Z="823"
 color="10"
 MarginWidth="1.19"
 AS="N"
/><n
 id="2250"
 p="88.66 504.42"
 Z="830"
 color="10"
 MarginWidth="1.19"
 AS="N"
/><n
 id="2251"
 p="81.31 503.10"
 Z="831"
 color="10"
 MarginWidth="1.19"
 AS="N"
/><n
 id="2252"
 p="81.16 493.98"
 Z="832"
 color="10"
 MarginWidth="1.19"
 AS="N"
/><n
 id="2253"
 p="88.36 486.18"
 Z="833"
 color="10"
 MarginWidth="1.19"
 AS="N"
/><n
 id="2254"
 p="73.81 492.65"
 Z="839"
 color="10"
 MarginWidth="1.19"
 AS="N"
/><n
 id="2255"
 p="73.67 483.53"
 Z="840"
 color="10"
 MarginWidth="1.19"
 AS="N"
/><n
 id="2256"
 p="80.87 475.73"
 Z="841"
 color="10"
 MarginWidth="1.19"
 AS="N"
/><n
 id="2257"
 p="88.21 477.06"
 Z="842"
 color="10"
 Warning="An atom in this label has an invalid valence."
 MarginWidth="1.19"
 Element="7"
 NumHydrogens="0"
 NeedsClean="yes"
 AS="N"
><t
 p="86.04 479.39"
 BoundingBox="86.04 474.37 90.39 479.39"
 color="10"
 LabelJustification="Left"
><s font="3" size="6" color="10" face="97">N</s></t></n><n
 id="2258"
 p="126.01 466.89"
 Z="848"
 color="10"
 MarginWidth="1.19"
 AS="N"
/><n
 id="2259"
 p="141.53 463.17"
 Z="850"
 color="10"
 MarginWidth="1.19"
 AS="N"
/><n
 id="2260"
 p="132.84 469.34"
 Z="851"
 color="10"
 MarginWidth="1.19"
 AS="N"
/><n
 id="2261"
 p="127.88 458.27"
 Z="852"
 color="10"
 MarginWidth="1.19"
 AS="N"
/><n
 id="2263"
 p="143.39 454.56"
 Z="853"
 color="10"
 Warning="This atom is very close to another atom or bond."
 MarginWidth="1.19"
 AS="N"
/><n
 id="2265"
 p="156.76 428.97"
 Z="860"
 color="10"
 Warning="An atom in this label has an invalid valence."
 MarginWidth="1.19"
 Element="7"
 NumHydrogens="0"
 NeedsClean="yes"
 AS="N"
><t
 p="154.59 431.29"
 BoundingBox="154.59 426.28 158.94 431.29"
 color="10"
 LabelJustification="Left"
><s font="3" size="6" color="10" face="97">N</s></t></n><n
 id="2266"
 p="161.45 420.94"
 Z="861"
 color="10"
 MarginWidth="1.19"
 AS="N"
/><n
 id="2267"
 p="155.01 415.03"
 Z="862"
 color="10"
 MarginWidth="1.19"
 AS="N"
/><n
 id="2268"
 p="143.88 417.15"
 Z="863"
 color="10"
 MarginWidth="1.19"
 AS="N"
/><n
 id="2269"
 p="139.19 425.18"
 Z="864"
 color="10"
 MarginWidth="1.19"
 AS="N"
/><n
 id="2270"
 p="172.58 418.82"
 Z="871"
 color="10"
 MarginWidth="1.19"
 AS="N"
/><n
 id="2271"
 p="177.26 410.79"
 Z="872"
 color="10"
 MarginWidth="1.19"
 AS="N"
/><n
 id="2272"
 p="170.82 404.88"
 Z="873"
 color="10"
 MarginWidth="1.19"
 AS="N"
/><n
 id="2273"
 p="159.69 407"
 Z="874"
 color="10"
 MarginWidth="1.19"
 AS="N"
/><n
 id="2274"
 p="179.02 424.73"
 Z="880"
 color="10"
 Warning="An atom in this label has an invalid valence."
 MarginWidth="1.19"
 Element="7"
 NumHydrogens="0"
 NeedsClean="yes"
 AS="N"
><t
 p="176.84 427.05"
 BoundingBox="176.84 422.03 181.19 427.05"
 color="10"
 LabelJustification="Left"
><s font="3" size="6" color="10" face="97">N</s></t></n><n
 id="2275"
 p="190.14 422.61"
 Z="881"
 color="10"
 MarginWidth="1.19"
 AS="N"
/><n
 id="2276"
 p="194.83 414.58"
 Z="882"
 color="10"
 MarginWidth="1.19"
 AS="N"
/><n
 id="2277"
 p="188.39 408.67"
 Z="883"
 color="10"
 MarginWidth="1.19"
 AS="N"
/><n
 id="2278"
 p="79.97 471.11"
 Z="889"
 color="10"
 MarginWidth="1.19"
 AS="N"
/><n
 id="2279"
 p="196.59 428.55"
 Z="891"
 color="10"
 MarginWidth="1.19"
 AS="N"
/><n
 id="2280"
 p="74.03 471.46"
 Z="893"
 color="10"
 MarginWidth="1.19"
 AS="N"
/><n
 id="2281"
 p="72.65 462.52"
 Z="894"
 color="10"
 MarginWidth="1.19"
 AS="N"
/><n
 id="2282"
 p="77.21 453.23"
 Z="895"
 color="10"
 Warning="This atom is very close to another atom or bond."
 MarginWidth="1.19"
 AS="N"
/><n
 id="2283"
 p="83.15 452.89"
 Z="896"
 color="10"
 MarginWidth="1.19"
 AS="N"
/><n
 id="2284"
 p="84.53 461.83"
 Z="897"
 color="10"
 MarginWidth="1.19"
 AS="N"
/><n
 id="2285"
 p="207.52 430.46"
 Z="904"
 color="10"
 MarginWidth="1.19"
 AS="N"
/><n
 id="2286"
 p="213.97 436.40"
 Z="905"
 color="10"
 MarginWidth="1.19"
 AS="N"
/><n
 id="2287"
 p="209.45 440.58"
 Z="906"
 color="10"
 MarginWidth="1.19"
 AS="N"
/><n
 id="2288"
 p="198.48 438.83"
 Z="907"
 color="10"
 MarginWidth="1.19"
 AS="N"
/><n
 id="2289"
 p="192.03 432.89"
 Z="908"
 color="10"
 MarginWidth="1.19"
 AS="N"
/><n
 id="2347"
 p="152.94 482.03"
 Z="915"
 color="10"
 MarginWidth="1.19"
 AS="N"
/><n
 id="2348"
 p="160.14 482.31"
 Z="916"
 color="10"
 Warning="An atom in this label has an invalid valence."
 MarginWidth="1.19"
 Element="7"
 NumHydrogens="0"
 NeedsClean="yes"
 AS="N"
><t
 p="157.97 484.63"
 BoundingBox="157.97 479.62 162.32 484.63"
 color="10"
 LabelJustification="Left"
><s font="3" size="6" color="10" face="97">N</s></t></n><n
 id="2349"
 p="161.35 491.84"
 Z="917"
 color="10"
 MarginWidth="1.19"
 AS="N"
/><n
 id="2350"
 p="155.36 501.08"
 Z="918"
 color="10"
 MarginWidth="1.19"
 AS="N"
/><n
 id="2351"
 p="148.16 500.80"
 Z="919"
 color="10"
 MarginWidth="1.19"
 AS="N"
/><n
 id="2352"
 p="146.95 491.27"
 Z="920"
 color="10"
 MarginWidth="1.19"
 AS="N"
/><n
 id="2353"
 p="168.55 492.12"
 Z="927"
 color="10"
 MarginWidth="1.19"
 AS="N"
/><n
 id="2354"
 p="169.76 501.64"
 Z="928"
 color="10"
 MarginWidth="1.19"
 AS="N"
/><n
 id="2355"
 p="163.77 510.89"
 Z="929"
 color="10"
 MarginWidth="1.19"
 AS="N"
/><n
 id="2356"
 p="156.57 510.61"
 Z="930"
 color="10"
 MarginWidth="1.19"
 AS="N"
/><n
 id="2357"
 p="174.55 482.87"
 Z="936"
 color="10"
 Warning="An atom in this label has an invalid valence."
 MarginWidth="1.19"
 Element="7"
 NumHydrogens="0"
 NeedsClean="yes"
 AS="N"
><t
 p="172.37 485.19"
 BoundingBox="172.37 480.18 176.72 485.19"
 color="10"
 LabelJustification="Left"
><s font="3" size="6" color="10" face="97">N</s></t></n><n
 id="2358"
 p="181.75 483.15"
 Z="937"
 color="10"
 MarginWidth="1.19"
 AS="N"
/><n
 id="2359"
 p="182.96 492.68"
 Z="938"
 color="10"
 MarginWidth="1.19"
 AS="N"
/><n
 id="2360"
 p="176.96 501.92"
 Z="939"
 color="10"
 MarginWidth="1.19"
 AS="N"
/><n
 id="2361"
 p="187.78 473.91"
 Z="945"
 color="10"
 MarginWidth="1.19"
 AS="N"
/><n
 id="2362"
 p="195.15 474.26"
 Z="947"
 color="10"
 MarginWidth="1.19"
 AS="N"
/><n
 id="2363"
 p="201.17 465.03"
 Z="948"
 color="10"
 MarginWidth="1.19"
 AS="N"
/><n
 id="2364"
 p="199.96 455.50"
 Z="949"
 color="10"
 MarginWidth="1.19"
 AS="N"
/><n
 id="2365"
 p="192.73 455.20"
 Z="950"
 color="10"
 MarginWidth="1.19"
 AS="N"
/><n
 id="2366"
 p="186.70 464.44"
 Z="951"
 color="10"
 MarginWidth="1.19"
 AS="N"
/><n
 id="2367"
 p="123.03 423.18"
 Z="959"
 color="10"
 MarginWidth="1.19"
 AS="N"
/><n
 id="2368"
 p="113.22 425.56"
 Z="960"
 color="10"
 Warning="An atom in this label has an invalid valence."
 MarginWidth="1.19"
 Element="7"
 NumHydrogens="0"
 NeedsClean="yes"
 AS="N"
><t
 p="111.04 427.89"
 BoundingBox="111.04 422.87 115.39 427.89"
 color="10"
 LabelJustification="Left"
><s font="3" size="6" color="10" face="97">N</s></t></n><n
 id="2369"
 p="107.03 417.21"
 Z="961"
 color="10"
 MarginWidth="1.19"
 AS="N"
/><n
 id="2370"
 p="110.65 406.47"
 Z="962"
 color="10"
 MarginWidth="1.19"
 AS="N"
/><n
 id="2371"
 p="120.46 404.09"
 Z="963"
 color="10"
 MarginWidth="1.19"
 AS="N"
/><n
 id="2372"
 p="126.65 412.44"
 Z="964"
 color="10"
 MarginWidth="1.19"
 AS="N"
/><n
 id="2373"
 p="97.21 419.60"
 Z="971"
 color="10"
 MarginWidth="1.19"
 AS="N"
/><n
 id="2374"
 p="91.02 411.25"
 Z="972"
 color="10"
 MarginWidth="1.19"
 AS="N"
/><n
 id="2375"
 p="94.64 400.51"
 Z="973"
 color="10"
 MarginWidth="1.19"
 AS="N"
/><n
 id="2376"
 p="104.46 398.12"
 Z="974"
 color="10"
 MarginWidth="1.19"
 AS="N"
/><n
 id="2377"
 p="93.59 430.34"
 Z="980"
 color="10"
 Warning="An atom in this label has an invalid valence."
 MarginWidth="1.19"
 Element="7"
 NumHydrogens="0"
 NeedsClean="yes"
 AS="N"
><t
 p="91.42 432.67"
 BoundingBox="91.42 427.65 95.77 432.67"
 color="10"
 LabelJustification="Left"
><s font="3" size="6" color="10" face="97">N</s></t></n><n
 id="2378"
 p="83.78 432.73"
 Z="981"
 color="10"
 MarginWidth="1.19"
 AS="N"
/><n
 id="2379"
 p="77.59 424.38"
 Z="982"
 color="10"
 MarginWidth="1.19"
 AS="N"
/><n
 id="2380"
 p="81.21 413.64"
 Z="983"
 color="10"
 MarginWidth="1.19"
 AS="N"
/><n
 id="2381"
 p="79.51 438.64"
 Z="989"
 color="10"
 MarginWidth="1.19"
 AS="N"
/><n
 id="2382"
 p="73.03 440.24"
 Z="991"
 color="10"
 MarginWidth="1.19"
 AS="N"
/><n
 id="2383"
 p="65.98 449.13"
 Z="992"
 color="10"
 MarginWidth="1.19"
 AS="N"
/><n
 id="2384"
 p="65.54 456.51"
 Z="993"
 color="10"
 MarginWidth="1.19"
 AS="N"
/><n
 id="2385"
 p="72.15 455.01"
 Z="994"
 color="10"
 MarginWidth="1.19"
 AS="N"
/><n
 id="2386"
 p="79.19 446.13"
 Z="995"
 color="10"
 MarginWidth="1.19"
 AS="N"
/><n
 id="2387"
 p="137.15 441.61"
 Z="1002"
 color="10"
 Warning="This atom is very close to another atom or bond."
 MarginWidth="1.19"
 AS="N"
/><n
 id="2388"
 p="144.31 449.65"
 Z="1003"
 color="10"
 MarginWidth="1.19"
 AS="N"
/><n
 id="2389"
 p="150.14 450.75"
 Z="1004"
 color="10"
 MarginWidth="1.19"
 AS="N"
/><n
 id="2390"
 p="135.82 434.67"
 Z="1005"
 color="10"
 MarginWidth="1.19"
 AS="N"
/><n
 id="2345"
 p="148.80 443.80"
 Z="1013"
 color="10"
 MarginWidth="1.19"
 AS="N"
/><n
 id="2346"
 p="141.64 435.77"
 Z="1014"
 color="10"
 Warning="This atom is very close to another atom or bond."
 MarginWidth="1.19"
 AS="N"
/><n
 id="2262"
 p="136.57 452.10"
 Z="1016"
 color="10"
 MarginWidth="1.19"
 AS="N"
/><n
 id="2264"
 p="145.63 431.09"
 Z="1017"
 color="10"
 MarginWidth="1.19"
 AS="N"
/><n
 id="2448"
 p="103.58 452.20"
 Z="1021"
 MarginWidth="1.19"
 Element="47"
 NumHydrogens="0"
 Charge="1"
 NeedsClean="yes"
 Geometry="Tetrahedral"
 AS="N"
 BondOrdering="2527 2475 2491 2523"
><t
 p="101.56 454.53"
 BoundingBox="101.56 448.75 112.20 455.78"
 LabelJustification="Left"
 LabelAlignment="Left"
><s font="3" size="6" color="0" face="1">Ag</s><s font="3" size="6" color="0" face="65">+</s></t></n><n
 id="2451"
 p="167.25 451.50"
 Z="1023"
 MarginWidth="1.19"
 Element="47"
 NumHydrogens="0"
 Charge="1"
 NeedsClean="yes"
 Geometry="Tetrahedral"
 AS="N"
 BondOrdering="2507 2519 2515 2483"
><t
 p="165.22 453.82"
 BoundingBox="165.22 448.05 175.87 455.07"
 LabelJustification="Left"
 LabelAlignment="Left"
><s font="3" size="6" color="0" face="1">Ag</s><s font="3" size="6" color="0" face="65">+</s></t></n><b
 id="2290"
 Z="824"
 color="10"
 HashSpacing="1.70"
 MarginWidth="1.19"
 LineWidth="0.60"
 BoldWidth="1.56"
 BondLength="10.80"
 B="2244"
 E="2245"
 Order="2"
 Display="Bold"
 BS="N"
 BondCircularOrdering="0 2295 2291 0"
 CrossingBonds="2292"
/><b
 id="2291"
 Z="825"
 color="10"
 HashSpacing="1.70"
 MarginWidth="1.19"
 LineWidth="0.60"
 BoldWidth="1.56"
 BondLength="10.80"
 B="2245"
 E="2246"
 BS="N"
/><b
 id="2292"
 Z="826"
 color="10"
 HashSpacing="1.70"
 MarginWidth="1.19"
 LineWidth="0.60"
 BoldWidth="1.56"
 BondLength="10.80"
 B="2246"
 E="2247"
 Order="2"
 BS="N"
 BondCircularOrdering="2296 2291 2293 2300"
 CrossingBonds="2290"
/><b
 id="2293"
 Z="827"
 color="10"
 HashSpacing="1.70"
 MarginWidth="1.19"
 LineWidth="0.60"
 BoldWidth="1.56"
 BondLength="10.80"
 B="2247"
 E="2248"
 BS="N"
/><b
 id="2294"
 Z="828"
 color="10"
 HashSpacing="1.70"
 MarginWidth="1.19"
 LineWidth="0.60"
 BoldWidth="1.56"
 BondLength="10.80"
 B="2248"
 E="2249"
 Order="2"
 Display="Bold"
 BS="N"
 BondCircularOrdering="2527 2293 2295 2306"
/><b
 id="2295"
 Z="829"
 color="10"
 HashSpacing="1.70"
 MarginWidth="1.19"
 LineWidth="0.60"
 BoldWidth="1.56"
 BondLength="10.80"
 B="2249"
 E="2244"
 Display="Bold"
 BS="N"
/><b
 id="2296"
 Z="834"
 color="10"
 HashSpacing="1.70"
 MarginWidth="1.19"
 LineWidth="0.60"
 BoldWidth="1.56"
 BondLength="10.80"
 B="2246"
 E="2250"
 Display="Bold"
 BS="N"
/><b
 id="2297"
 Z="835"
 color="10"
 HashSpacing="1.70"
 MarginWidth="1.19"
 LineWidth="0.60"
 BoldWidth="1.56"
 BondLength="10.80"
 B="2250"
 E="2251"
 Order="2"
 BS="N"
 BondCircularOrdering="0 2296 2298 0"
/><b
 id="2298"
 Z="836"
 color="10"
 HashSpacing="1.70"
 MarginWidth="1.19"
 LineWidth="0.60"
 BoldWidth="1.56"
 BondLength="10.80"
 B="2251"
 E="2252"
 BS="N"
/><b
 id="2299"
 Z="837"
 color="10"
 HashSpacing="1.70"
 MarginWidth="1.19"
 LineWidth="0.60"
 BoldWidth="1.56"
 BondLength="10.80"
 B="2252"
 E="2253"
 Order="2"
 DoublePosition="Right"
 BS="N"
 BondCircularOrdering="2301 2298 2300 2305"
/><b
 id="2300"
 Z="838"
 color="10"
 HashSpacing="1.70"
 MarginWidth="1.19"
 LineWidth="0.60"
 BoldWidth="1.56"
 BondLength="10.80"
 B="2253"
 E="2247"
 Display="Bold"
 BS="N"
/><b
 id="2301"
 Z="843"
 color="10"
 HashSpacing="1.70"
 MarginWidth="1.19"
 LineWidth="0.60"
 BoldWidth="1.56"
 BondLength="10.80"
 B="2252"
 E="2254"
 BS="N"
/><b
 id="2302"
 Z="844"
 color="10"
 HashSpacing="1.70"
 MarginWidth="1.19"
 LineWidth="0.60"
 BoldWidth="1.56"
 BondLength="10.80"
 B="2254"
 E="2255"
 Order="2"
 BS="N"
 BondCircularOrdering="0 2301 2303 0"
/><b
 id="2303"
 Z="845"
 color="10"
 HashSpacing="1.70"
 MarginWidth="1.19"
 LineWidth="0.60"
 BoldWidth="1.56"
 BondLength="10.80"
 B="2255"
 E="2256"
 BS="N"
 CrossingBonds="2331 2336"
/><b
 id="2304"
 Z="846"
 color="10"
 HashSpacing="1.70"
 MarginWidth="1.19"
 LineWidth="0.60"
 BoldWidth="1.56"
 BondLength="10.80"
 B="2256"
 E="2257"
 Order="2"
 BS="N"
 BondCircularOrdering="2329 2303 2305 2475"
 CrossingBonds="2336"
/><b
 id="2305"
 Z="847"
 color="10"
 HashSpacing="1.70"
 MarginWidth="1.19"
 LineWidth="0.60"
 BoldWidth="1.56"
 BondLength="10.80"
 B="2257"
 E="2253"
 Display="Bold"
 BS="N"
/><b
 id="2306"
 Z="849"
 color="10"
 HashSpacing="1.70"
 MarginWidth="1.19"
 LineWidth="0.60"
 BoldWidth="1.56"
 BondLength="10.80"
 B="2249"
 E="2258"
 Display="Bold"
 BS="N"
/><b
 id="2307"
 Z="854"
 color="10"
 HashSpacing="1.70"
 MarginWidth="1.19"
 LineWidth="0.60"
 BoldWidth="1.56"
 BondLength="10.80"
 B="2259"
 E="2260"
 Order="2"
 Display="Bold"
 BS="N"
 BondCircularOrdering="0 2312 2308 0"
 CrossingBonds="2309 2443"
/><b
 id="2308"
 Z="855"
 color="10"
 HashSpacing="1.70"
 MarginWidth="1.19"
 LineWidth="0.60"
 BoldWidth="1.56"
 BondLength="10.80"
 B="2260"
 E="2258"
 Display="Bold"
 BS="N"
/><b
 id="2309"
 Z="856"
 color="10"
 HashSpacing="1.70"
 MarginWidth="1.19"
 LineWidth="0.60"
 BoldWidth="1.56"
 BondLength="10.80"
 B="2258"
 E="2261"
 Order="2"
 BS="N"
 BondCircularOrdering="2308 2306 2310 0"
 CrossingBonds="2307"
/><b
 id="2310"
 Z="857"
 color="10"
 HashSpacing="1.70"
 MarginWidth="1.19"
 LineWidth="0.60"
 BoldWidth="1.56"
 BondLength="10.80"
 B="2261"
 E="2262"
 BS="N"
/><b
 id="2311"
 Z="858"
 color="10"
 HashSpacing="1.70"
 MarginWidth="1.19"
 LineWidth="0.60"
 BoldWidth="1.56"
 BondLength="10.80"
 B="2262"
 E="2263"
 Order="2"
 BS="N"
 BondCircularOrdering="2343 2310 2312 0"
 CrossingBonds="2437 2443"
/><b
 id="2312"
 Z="859"
 color="10"
 HashSpacing="1.70"
 MarginWidth="1.19"
 LineWidth="0.60"
 BoldWidth="1.56"
 BondLength="10.80"
 B="2263"
 E="2259"
 Display="Bold"
 BS="N"
 CrossingBonds="2437 2438 2443"
/><b
 id="2313"
 Z="865"
 color="10"
 HashSpacing="1.70"
 MarginWidth="1.19"
 LineWidth="0.60"
 BoldWidth="1.56"
 BondLength="10.80"
 B="2264"
 E="2265"
 Order="2"
 BS="N"
 BondCircularOrdering="2318 2343 2507 2314"
/><b
 id="2314"
 Z="866"
 color="10"
 HashSpacing="1.70"
 MarginWidth="1.19"
 LineWidth="0.60"
 BoldWidth="1.56"
 BondLength="10.80"
 B="2265"
 E="2266"
 BS="N"
/><b
 id="2315"
 Z="867"
 color="10"
 HashSpacing="1.70"
 MarginWidth="1.19"
 LineWidth="0.60"
 BoldWidth="1.56"
 BondLength="10.80"
 B="2266"
 E="2267"
 Order="2"
 DoublePosition="Right"
 BS="N"
 BondCircularOrdering="2314 2319 2323 2316"
/><b
 id="2316"
 Z="868"
 color="10"
 HashSpacing="1.70"
 MarginWidth="1.19"
 LineWidth="0.60"
 BoldWidth="1.56"
 BondLength="10.80"
 B="2267"
 E="2268"
 Display="Bold"
 BS="N"
/><b
 id="2317"
 Z="869"
 color="10"
 HashSpacing="1.70"
 MarginWidth="1.19"
 LineWidth="0.60"
 BoldWidth="1.56"
 BondLength="10.80"
 B="2268"
 E="2269"
 Order="2"
 Display="Bold"
 BS="N"
 BondCircularOrdering="2316 0 0 2318"
/><b
 id="2318"
 Z="870"
 color="10"
 HashSpacing="1.70"
 MarginWidth="1.19"
 LineWidth="0.60"
 BoldWidth="1.56"
 BondLength="10.80"
 B="2269"
 E="2264"
 Display="Bold"
 BS="N"
/><b
 id="2319"
 Z="875"
 color="10"
 HashSpacing="1.70"
 MarginWidth="1.19"
 LineWidth="0.60"
 BoldWidth="1.56"
 BondLength="10.80"
 B="2266"
 E="2270"
 BS="N"
/><b
 id="2320"
 Z="876"
 color="10"
 HashSpacing="1.70"
 MarginWidth="1.19"
 LineWidth="0.60"
 BoldWidth="1.56"
 BondLength="10.80"
 B="2270"
 E="2271"
 Order="2"
 BS="N"
 BondCircularOrdering="2319 2324 2328 2321"
/><b
 id="2321"
 Z="877"
 color="10"
 HashSpacing="1.70"
 MarginWidth="1.19"
 LineWidth="0.60"
 BoldWidth="1.56"
 BondLength="10.80"
 B="2271"
 E="2272"
 BS="N"
/><b
 id="2322"
 Z="878"
 color="10"
 HashSpacing="1.70"
 MarginWidth="1.19"
 LineWidth="0.60"
 BoldWidth="1.56"
 BondLength="10.80"
 B="2272"
 E="2273"
 Order="2"
 Display="Bold"
 BS="N"
 BondCircularOrdering="2321 0 0 2323"
/><b
 id="2323"
 Z="879"
 color="10"
 HashSpacing="1.70"
 MarginWidth="1.19"
 LineWidth="0.60"
 BoldWidth="1.56"
 BondLength="10.80"
 B="2273"
 E="2267"
 Display="Bold"
 BS="N"
/><b
 id="2324"
 Z="884"
 color="10"
 HashSpacing="1.70"
 MarginWidth="1.19"
 LineWidth="0.60"
 BoldWidth="1.56"
 BondLength="10.80"
 B="2270"
 E="2274"
 BS="N"
/><b
 id="2325"
 Z="885"
 color="10"
 HashSpacing="1.70"
 MarginWidth="1.19"
 LineWidth="0.60"
 BoldWidth="1.56"
 BondLength="10.80"
 B="2274"
 E="2275"
 Order="2"
 BS="N"
 BondCircularOrdering="2324 2519 2330 2326"
/><b
 id="2326"
 Z="886"
 color="10"
 HashSpacing="1.70"
 MarginWidth="1.19"
 LineWidth="0.60"
 BoldWidth="1.56"
 BondLength="10.80"
 B="2275"
 E="2276"
 BS="N"
/><b
 id="2327"
 Z="887"
 color="10"
 HashSpacing="1.70"
 MarginWidth="1.19"
 LineWidth="0.60"
 BoldWidth="1.56"
 BondLength="10.80"
 B="2276"
 E="2277"
 Order="2"
 BS="N"
 BondCircularOrdering="2326 0 0 2328"
/><b
 id="2328"
 Z="888"
 color="10"
 HashSpacing="1.70"
 MarginWidth="1.19"
 LineWidth="0.60"
 BoldWidth="1.56"
 BondLength="10.80"
 B="2277"
 E="2271"
 BS="N"
/><b
 id="2329"
 Z="890"
 color="10"
 HashSpacing="1.70"
 MarginWidth="1.19"
 LineWidth="0.60"
 BoldWidth="1.56"
 BondLength="10.80"
 B="2256"
 E="2278"
 BS="N"
/><b
 id="2330"
 Z="892"
 color="10"
 HashSpacing="1.70"
 MarginWidth="1.19"
 LineWidth="0.60"
 BoldWidth="1.56"
 BondLength="10.80"
 B="2275"
 E="2279"
 BS="N"
/><b
 id="2331"
 Z="898"
 color="10"
 HashSpacing="1.70"
 MarginWidth="1.19"
 LineWidth="0.60"
 BoldWidth="1.56"
 BondLength="10.80"
 B="2278"
 E="2280"
 Order="2"
 Display="Bold"
 BS="N"
 BondCircularOrdering="2329 2336 2332 0"
 CrossingBonds="2303"
/><b
 id="2332"
 Z="899"
 color="10"
 HashSpacing="1.70"
 MarginWidth="1.19"
 LineWidth="0.60"
 BoldWidth="1.56"
 BondLength="10.80"
 B="2280"
 E="2281"
 BS="N"
 CrossingBonds="2435"
/><b
 id="2333"
 Z="900"
 color="10"
 HashSpacing="1.70"
 MarginWidth="1.19"
 LineWidth="0.60"
 BoldWidth="1.56"
 BondLength="10.80"
 B="2281"
 E="2282"
 Order="2"
 BS="N"
 BondCircularOrdering="0 2332 2334 0"
 CrossingBonds="2434 2435"
/><b
 id="2334"
 Z="901"
 color="10"
 HashSpacing="1.70"
 MarginWidth="1.19"
 LineWidth="0.60"
 BoldWidth="1.56"
 BondLength="10.80"
 B="2282"
 E="2283"
 BS="N"
 CrossingBonds="2435"
/><b
 id="2335"
 Z="902"
 color="10"
 HashSpacing="1.70"
 MarginWidth="1.19"
 LineWidth="0.60"
 BoldWidth="1.56"
 BondLength="10.80"
 B="2283"
 E="2284"
 Order="2"
 BS="N"
 BondCircularOrdering="0 2334 2336 0"
 CrossingBonds="2435"
/><b
 id="2336"
 Z="903"
 color="10"
 HashSpacing="1.70"
 MarginWidth="1.19"
 LineWidth="0.60"
 BoldWidth="1.56"
 BondLength="10.80"
 B="2284"
 E="2278"
 Display="Bold"
 BS="N"
 CrossingBonds="2303 2304"
/><b
 id="2337"
 Z="909"
 color="10"
 HashSpacing="1.70"
 MarginWidth="1.19"
 LineWidth="0.60"
 BoldWidth="1.56"
 BondLength="10.80"
 B="2279"
 E="2285"
 Order="2"
 Display="Bold"
 BS="N"
 BondCircularOrdering="2342 2330 2338 0"
 CrossingBonds="2341"
/><b
 id="2338"
 Z="910"
 color="10"
 HashSpacing="1.70"
 MarginWidth="1.19"
 LineWidth="0.60"
 BoldWidth="1.56"
 BondLength="10.80"
 B="2285"
 E="2286"
 Display="Bold"
 BS="N"
/><b
 id="2339"
 Z="911"
 color="10"
 HashSpacing="1.70"
 MarginWidth="1.19"
 LineWidth="0.60"
 BoldWidth="1.56"
 BondLength="10.80"
 B="2286"
 E="2287"
 Order="2"
 BS="N"
 BondCircularOrdering="0 2338 2340 0"
/><b
 id="2340"
 Z="912"
 color="10"
 HashSpacing="1.70"
 MarginWidth="1.19"
 LineWidth="0.60"
 BoldWidth="1.56"
 BondLength="10.80"
 B="2287"
 E="2288"
 BS="N"
/><b
 id="2341"
 Z="913"
 color="10"
 HashSpacing="1.70"
 MarginWidth="1.19"
 LineWidth="0.60"
 BoldWidth="1.56"
 BondLength="10.80"
 B="2288"
 E="2289"
 Order="2"
 BS="N"
 BondCircularOrdering="0 2340 2342 0"
 CrossingBonds="2337"
/><b
 id="2342"
 Z="914"
 color="10"
 HashSpacing="1.70"
 MarginWidth="1.19"
 LineWidth="0.60"
 BoldWidth="1.56"
 BondLength="10.80"
 B="2289"
 E="2279"
 BS="N"
/><b
 id="2391"
 Z="921"
 color="10"
 HashSpacing="1.70"
 MarginWidth="1.19"
 LineWidth="0.60"
 BoldWidth="1.56"
 BondLength="10.80"
 B="2347"
 E="2348"
 Order="2"
 BS="N"
 BondCircularOrdering="2443 2396 2392 2483"
/><b
 id="2392"
 Z="922"
 color="10"
 HashSpacing="1.70"
 MarginWidth="1.19"
 LineWidth="0.60"
 BoldWidth="1.56"
 BondLength="10.80"
 B="2348"
 E="2349"
 Display="Bold"
 BS="N"
/><b
 id="2393"
 Z="923"
 color="10"
 HashSpacing="1.70"
 MarginWidth="1.19"
 LineWidth="0.60"
 BoldWidth="1.56"
 BondLength="10.80"
 B="2349"
 E="2350"
 Order="2"
 BS="N"
 BondCircularOrdering="2397 2392 2394 2401"
/><b
 id="2394"
 Z="924"
 color="10"
 HashSpacing="1.70"
 MarginWidth="1.19"
 LineWidth="0.60"
 BoldWidth="1.56"
 BondLength="10.80"
 B="2350"
 E="2351"
 BS="N"
/><b
 id="2395"
 Z="925"
 color="10"
 HashSpacing="1.70"
 MarginWidth="1.19"
 LineWidth="0.60"
 BoldWidth="1.56"
 BondLength="10.80"
 B="2351"
 E="2352"
 Order="2"
 BS="N"
 BondCircularOrdering="0 2394 2396 0"
/><b
 id="2396"
 Z="926"
 color="10"
 HashSpacing="1.70"
 MarginWidth="1.19"
 LineWidth="0.60"
 BoldWidth="1.56"
 BondLength="10.80"
 B="2352"
 E="2347"
 BS="N"
/><b
 id="2397"
 Z="931"
 color="10"
 HashSpacing="1.70"
 MarginWidth="1.19"
 LineWidth="0.60"
 BoldWidth="1.56"
 BondLength="10.80"
 B="2349"
 E="2353"
 Display="Bold"
 BS="N"
/><b
 id="2398"
 Z="932"
 color="10"
 HashSpacing="1.70"
 MarginWidth="1.19"
 LineWidth="0.60"
 BoldWidth="1.56"
 BondLength="10.80"
 B="2353"
 E="2354"
 Order="2"
 DoublePosition="Right"
 BS="N"
 BondCircularOrdering="2402 2397 2399 2406"
 CrossingBonds="2405"
/><b
 id="2399"
 Z="933"
 color="10"
 HashSpacing="1.70"
 MarginWidth="1.19"
 LineWidth="0.60"
 BoldWidth="1.56"
 BondLength="10.80"
 B="2354"
 E="2355"
 Display="Bold"
 BS="N"
/><b
 id="2400"
 Z="934"
 color="10"
 HashSpacing="1.70"
 MarginWidth="1.19"
 LineWidth="0.60"
 BoldWidth="1.56"
 BondLength="10.80"
 B="2355"
 E="2356"
 Order="2"
 BS="N"
 BondCircularOrdering="0 2399 2401 0"
/><b
 id="2401"
 Z="935"
 color="10"
 HashSpacing="1.70"
 MarginWidth="1.19"
 LineWidth="0.60"
 BoldWidth="1.56"
 BondLength="10.80"
 B="2356"
 E="2350"
 BS="N"
/><b
 id="2402"
 Z="940"
 color="10"
 HashSpacing="1.70"
 MarginWidth="1.19"
 LineWidth="0.60"
 BoldWidth="1.56"
 BondLength="10.80"
 B="2353"
 E="2357"
 BS="N"
/><b
 id="2403"
 Z="941"
 color="10"
 HashSpacing="1.70"
 MarginWidth="1.19"
 LineWidth="0.60"
 BoldWidth="1.56"
 BondLength="10.80"
 B="2357"
 E="2358"
 Order="2"
 Display="Bold"
 BS="N"
 BondCircularOrdering="2515 2402 2404 2407"
/><b
 id="2404"
 Z="942"
 color="10"
 HashSpacing="1.70"
 MarginWidth="1.19"
 LineWidth="0.60"
 BoldWidth="1.56"
 BondLength="10.80"
 B="2358"
 E="2359"
 Display="Bold"
 BS="N"
/><b
 id="2405"
 Z="943"
 color="10"
 HashSpacing="1.70"
 MarginWidth="1.19"
 LineWidth="0.60"
 BoldWidth="1.56"
 BondLength="10.80"
 B="2359"
 E="2360"
 Order="2"
 Display="Bold"
 BS="N"
 BondCircularOrdering="0 2404 2406 0"
 CrossingBonds="2398"
/><b
 id="2406"
 Z="944"
 color="10"
 HashSpacing="1.70"
 MarginWidth="1.19"
 LineWidth="0.60"
 BoldWidth="1.56"
 BondLength="10.80"
 B="2360"
 E="2354"
 BS="N"
/><b
 id="2407"
 Z="946"
 color="10"
 HashSpacing="1.70"
 MarginWidth="1.19"
 LineWidth="0.60"
 BoldWidth="1.56"
 BondLength="10.80"
 B="2358"
 E="2361"
 BS="N"
/><b
 id="2408"
 Z="952"
 color="10"
 HashSpacing="1.70"
 MarginWidth="1.19"
 LineWidth="0.60"
 BoldWidth="1.56"
 BondLength="10.80"
 B="2361"
 E="2362"
 Order="2"
 BS="N"
 BondCircularOrdering="2413 2407 0 2409"
/><b
 id="2409"
 Z="953"
 color="10"
 HashSpacing="1.70"
 MarginWidth="1.19"
 LineWidth="0.60"
 BoldWidth="1.56"
 BondLength="10.80"
 B="2362"
 E="2363"
 BS="N"
/><b
 id="2410"
 Z="954"
 color="10"
 HashSpacing="1.70"
 MarginWidth="1.19"
 LineWidth="0.60"
 BoldWidth="1.56"
 BondLength="10.80"
 B="2363"
 E="2364"
 Order="2"
 BS="N"
 BondCircularOrdering="2409 0 0 2411"
 CrossingBonds="2412"
/><b
 id="2411"
 Z="955"
 color="10"
 HashSpacing="1.70"
 MarginWidth="1.19"
 LineWidth="0.60"
 BoldWidth="1.56"
 BondLength="10.80"
 B="2364"
 E="2365"
 Display="Bold"
 BS="N"
/><b
 id="2412"
 Z="956"
 color="10"
 HashSpacing="1.70"
 MarginWidth="1.19"
 LineWidth="0.60"
 BoldWidth="1.56"
 BondLength="10.80"
 B="2365"
 E="2366"
 Order="2"
 Display="Bold"
 BS="N"
 BondCircularOrdering="2411 0 0 2413"
 CrossingBonds="2410"
/><b
 id="2413"
 Z="957"
 color="10"
 HashSpacing="1.70"
 MarginWidth="1.19"
 LineWidth="0.60"
 BoldWidth="1.56"
 BondLength="10.80"
 B="2366"
 E="2361"
 BS="N"
/><b
 id="2414"
 Z="965"
 color="10"
 HashSpacing="1.70"
 MarginWidth="1.19"
 LineWidth="0.60"
 BoldWidth="1.56"
 BondLength="10.80"
 B="2367"
 E="2368"
 Order="2"
 BS="N"
 BondCircularOrdering="2442 2419 2415 2523"
/><b
 id="2415"
 Z="966"
 color="10"
 HashSpacing="1.70"
 MarginWidth="1.19"
 LineWidth="0.60"
 BoldWidth="1.56"
 BondLength="10.80"
 B="2368"
 E="2369"
 BS="N"
/><b
 id="2416"
 Z="967"
 color="10"
 HashSpacing="1.70"
 MarginWidth="1.19"
 LineWidth="0.60"
 BoldWidth="1.56"
 BondLength="10.80"
 B="2369"
 E="2370"
 Order="2"
 BS="N"
 BondCircularOrdering="2420 2415 2417 2424"
/><b
 id="2417"
 Z="968"
 color="10"
 HashSpacing="1.70"
 MarginWidth="1.19"
 LineWidth="0.60"
 BoldWidth="1.56"
 BondLength="10.80"
 B="2370"
 E="2371"
 BS="N"
/><b
 id="2418"
 Z="969"
 color="10"
 HashSpacing="1.70"
 MarginWidth="1.19"
 LineWidth="0.60"
 BoldWidth="1.56"
 BondLength="10.80"
 B="2371"
 E="2372"
 Order="2"
 BS="N"
 BondCircularOrdering="0 2417 2419 0"
/><b
 id="2419"
 Z="970"
 color="10"
 HashSpacing="1.70"
 MarginWidth="1.19"
 LineWidth="0.60"
 BoldWidth="1.56"
 BondLength="10.80"
 B="2372"
 E="2367"
 BS="N"
/><b
 id="2420"
 Z="975"
 color="10"
 HashSpacing="1.70"
 MarginWidth="1.19"
 LineWidth="0.60"
 BoldWidth="1.56"
 BondLength="10.80"
 B="2369"
 E="2373"
 BS="N"
/><b
 id="2421"
 Z="976"
 color="10"
 HashSpacing="1.70"
 MarginWidth="1.19"
 LineWidth="0.60"
 BoldWidth="1.56"
 BondLength="10.80"
 B="2373"
 E="2374"
 Order="2"
 DoublePosition="Right"
 BS="N"
 BondCircularOrdering="2425 2420 2422 2429"
/><b
 id="2422"
 Z="977"
 color="10"
 HashSpacing="1.70"
 MarginWidth="1.19"
 LineWidth="0.60"
 BoldWidth="1.56"
 BondLength="10.80"
 B="2374"
 E="2375"
 Display="Bold"
 BS="N"
/><b
 id="2423"
 Z="978"
 color="10"
 HashSpacing="1.70"
 MarginWidth="1.19"
 LineWidth="0.60"
 BoldWidth="1.56"
 BondLength="10.80"
 B="2375"
 E="2376"
 Order="2"
 Display="Bold"
 BS="N"
 BondCircularOrdering="0 2422 2424 0"
/><b
 id="2424"
 Z="979"
 color="10"
 HashSpacing="1.70"
 MarginWidth="1.19"
 LineWidth="0.60"
 BoldWidth="1.56"
 BondLength="10.80"
 B="2376"
 E="2370"
 BS="N"
/><b
 id="2425"
 Z="984"
 color="10"
 HashSpacing="1.70"
 MarginWidth="1.19"
 LineWidth="0.60"
 BoldWidth="1.56"
 BondLength="10.80"
 B="2373"
 E="2377"
 BS="N"
/><b
 id="2426"
 Z="985"
 color="10"
 HashSpacing="1.70"
 MarginWidth="1.19"
 LineWidth="0.60"
 BoldWidth="1.56"
 BondLength="10.80"
 B="2377"
 E="2378"
 Order="2"
 Display="Bold"
 BS="N"
 BondCircularOrdering="2491 2425 2427 2430"
/><b
 id="2427"
 Z="986"
 color="10"
 HashSpacing="1.70"
 MarginWidth="1.19"
 LineWidth="0.60"
 BoldWidth="1.56"
 BondLength="10.80"
 B="2378"
 E="2379"
 Display="Bold"
 BS="N"
/><b
 id="2428"
 Z="987"
 color="10"
 HashSpacing="1.70"
 MarginWidth="1.19"
 LineWidth="0.60"
 BoldWidth="1.56"
 BondLength="10.80"
 B="2379"
 E="2380"
 Order="2"
 Display="Bold"
 BS="N"
 BondCircularOrdering="0 2427 2429 0"
/><b
 id="2429"
 Z="988"
 color="10"
 HashSpacing="1.70"
 MarginWidth="1.19"
 LineWidth="0.60"
 BoldWidth="1.56"
 BondLength="10.80"
 B="2380"
 E="2374"
 BS="N"
/><b
 id="2430"
 Z="990"
 color="10"
 HashSpacing="1.70"
 MarginWidth="1.19"
 LineWidth="0.60"
 BoldWidth="1.56"
 BondLength="10.80"
 B="2378"
 E="2381"
 BS="N"
/><b
 id="2431"
 Z="996"
 color="10"
 HashSpacing="1.70"
 MarginWidth="1.19"
 LineWidth="0.60"
 BoldWidth="1.56"
 BondLength="10.80"
 B="2381"
 E="2382"
 Order="2"
 BS="N"
 BondCircularOrdering="2436 2430 0 2432"
 CrossingBonds="2435"
/><b
 id="2432"
 Z="997"
 color="10"
 HashSpacing="1.70"
 MarginWidth="1.19"
 LineWidth="0.60"
 BoldWidth="1.56"
 BondLength="10.80"
 B="2382"
 E="2383"
 BS="N"
/><b
 id="2433"
 Z="998"
 color="10"
 HashSpacing="1.70"
 MarginWidth="1.19"
 LineWidth="0.60"
 BoldWidth="1.56"
 BondLength="10.80"
 B="2383"
 E="2384"
 Order="2"
 BS="N"
 BondCircularOrdering="2432 0 0 2434"
 CrossingBonds="2435"
/><b
 id="2434"
 Z="999"
 color="10"
 HashSpacing="1.70"
 MarginWidth="1.19"
 LineWidth="0.60"
 BoldWidth="1.56"
 BondLength="10.80"
 B="2384"
 E="2385"
 BS="N"
 CrossingBonds="2333"
/><b
 id="2435"
 Z="1000"
 color="10"
 HashSpacing="1.70"
 MarginWidth="1.19"
 LineWidth="0.60"
 BoldWidth="1.56"
 BondLength="10.80"
 B="2385"
 E="2386"
 Order="2"
 Display="Bold"
 BS="N"
 BondCircularOrdering="2434 0 0 2436"
 CrossingBonds="2332 2333 2334 2335 2431 2433"
/><b
 id="2436"
 Z="1001"
 color="10"
 HashSpacing="1.70"
 MarginWidth="1.19"
 LineWidth="0.60"
 BoldWidth="1.56"
 BondLength="10.80"
 B="2386"
 E="2381"
 Display="Bold"
 BS="N"
/><b
 id="2437"
 Z="1006"
 color="10"
 HashSpacing="1.70"
 MarginWidth="1.19"
 LineWidth="0.60"
 BoldWidth="1.56"
 BondLength="10.80"
 B="2387"
 E="2388"
 Order="2"
 BS="N"
 BondCircularOrdering="2441 0 2443 2438"
 CrossingBonds="2311 2312 2343"
/><b
 id="2438"
 Z="1007"
 color="10"
 HashSpacing="1.70"
 MarginWidth="1.19"
 LineWidth="0.60"
 BoldWidth="1.56"
 BondLength="10.80"
 B="2388"
 E="2389"
 BS="N"
 CrossingBonds="2312"
/><b
 id="2439"
 Z="1008"
 color="10"
 HashSpacing="1.70"
 MarginWidth="1.19"
 LineWidth="0.60"
 BoldWidth="1.56"
 BondLength="10.80"
 B="2389"
 E="2345"
 Order="2"
 BS="N"
 BondCircularOrdering="2438 0 0 2444"
/><b
 id="2440"
 Z="1009"
 color="10"
 HashSpacing="1.70"
 MarginWidth="1.19"
 LineWidth="0.60"
 BoldWidth="1.56"
 BondLength="10.80"
 B="2346"
 E="2390"
 Order="2"
 BS="N"
 BondCircularOrdering="2444 0 2442 2441"
 CrossingBonds="2343"
/><b
 id="2441"
 Z="1010"
 color="10"
 HashSpacing="1.70"
 MarginWidth="1.19"
 LineWidth="0.60"
 BoldWidth="1.56"
 BondLength="10.80"
 B="2390"
 E="2387"
 BS="N"
 CrossingBonds="2343"
/><b
 id="2442"
 Z="1011"
 color="10"
 HashSpacing="1.70"
 MarginWidth="1.19"
 LineWidth="0.60"
 BoldWidth="1.56"
 BondLength="10.80"
 B="2367"
 E="2390"
 BS="N"
/><b
 id="2443"
 Z="1012"
 color="10"
 HashSpacing="1.70"
 MarginWidth="1.19"
 LineWidth="0.60"
 BoldWidth="1.56"
 BondLength="10.80"
 B="2388"
 E="2347"
 BS="N"
 CrossingBonds="2307 2311 2312"
/><b
 id="2444"
 Z="1015"
 color="10"
 HashSpacing="1.70"
 MarginWidth="1.19"
 LineWidth="0.60"
 BoldWidth="1.56"
 BondLength="10.80"
 B="2345"
 E="2346"
 BS="N"
 CrossingBonds="2343"
/><b
 id="2343"
 Z="1018"
 color="10"
 HashSpacing="1.70"
 MarginWidth="1.19"
 LineWidth="0.60"
 BoldWidth="1.56"
 BondLength="10.80"
 B="2262"
 E="2264"
 Display="Bold"
 BS="N"
 CrossingBonds="2437 2440 2441 2444"
/><b
 id="2475"
 Z="1052"
 color="10"
 HashSpacing="1.70"
 MarginWidth="1.19"
 LineWidth="0.60"
 BoldWidth="1.56"
 BondLength="10.80"
 B="2448"
 E="2257"
 Display="WedgedHashBegin"
 BS="N"
 CrossingBonds="2527"
/><b
 id="2483"
 Z="1060"
 color="10"
 HashSpacing="1.70"
 MarginWidth="1.19"
 LineWidth="0.60"
 BoldWidth="1.56"
 BondLength="10.80"
 B="2451"
 E="2348"
 Display="WedgedHashBegin"
 BS="N"
 CrossingBonds="2515"
/><b
 id="2491"
 Z="1068"
 color="10"
 HashSpacing="1.70"
 MarginWidth="1.19"
 LineWidth="0.60"
 BoldWidth="1.56"
 BondLength="10.80"
 B="2448"
 E="2377"
 Display="WedgeBegin"
 BS="N"
 CrossingBonds="2523"
/><b
 id="2507"
 Z="1084"
 color="10"
 HashSpacing="1.70"
 MarginWidth="1.19"
 LineWidth="0.60"
 BoldWidth="1.56"
 BondLength="10.80"
 B="2451"
 E="2265"
 Display="WedgeBegin"
 BS="N"
 CrossingBonds="2519"
/><b
 id="2515"
 Z="1092"
 color="10"
 B="2451"
 E="2357"
 Display="WedgeBegin"
 BS="N"
 CrossingBonds="2483"
 BeginAttach="1"
/><b
 id="2519"
 Z="1096"
 color="10"
 B="2451"
 E="2274"
 Display="WedgedHashBegin"
 BS="N"
 CrossingBonds="2507"
 BeginAttach="1"
/><b
 id="2523"
 Z="1100"
 color="10"
 B="2448"
 E="2368"
 Display="WedgedHashBegin"
 BS="N"
 CrossingBonds="2491"
 BeginAttach="1"
/><b
 id="2527"
 Z="1104"
 color="10"
 B="2448"
 E="2248"
 Display="WedgeBegin"
 BS="N"
 CrossingBonds="2475"
 BeginAttach="1"
/></fragment><graphic
 id="2452"
 BoundingBox="112.32 459.44 105.38 452.24"
 Z="1019"
 color="12"
 HashSpacing="1.70"
 LineWidth="0.60"
 BoldWidth="1.56"
 GraphicType="Orbital"
 OvalType="Circle Shaded"
 OrbitalType="sShaded"
 Center3D="105.38 452.24 0"
 MajorAxisEnd3D="112.32 459.44 0"
 MinorAxisEnd3D="98.18 459.18 0"
/><graphic
 id="2453"
 BoundingBox="176.45 458.87 169.51 451.68"
 Z="1020"
 color="12"
 HashSpacing="1.70"
 LineWidth="0.60"
 BoldWidth="1.56"
 GraphicType="Orbital"
 OvalType="Circle Shaded"
 OrbitalType="sShaded"
 Center3D="169.51 451.68 0"
 MajorAxisEnd3D="176.45 458.87 0"
 MinorAxisEnd3D="162.31 458.62 0"
/><graphic
 id="2459"
 BoundingBox="175.33 322 168.39 314.80"
 Z="1034"
 color="12"
 HashSpacing="1.70"
 LineWidth="0.60"
 BoldWidth="1.56"
 GraphicType="Orbital"
 OvalType="Circle Shaded"
 OrbitalType="sShaded"
 Center3D="168.39 314.80 0"
 MajorAxisEnd3D="175.33 322 0"
 MinorAxisEnd3D="161.19 321.74 0"
/></page></CDXML>
